# Supplementary material for: Rice intermediate filament, OsIF, stabilizes photosynthetic machinery and yield under salinity and heat stress
Source: Sci Rep. 2018 Mar 6;8:4072. doi: 10.1038/s41598-018-22131-0 (PMC5840354; doi:10.1038/s41598-018-22131-0)
Supplement: Supplementary file 2 — Supplementary Table 3 [file 41598_2018_22131_MOESM2_ESM.xlsx]

## Sheet: Supplementary Table S4
Supplementary Table S4: Table showing different relative concentration of 523 metabolites (159 known and 364 unknown metabolites) in triplicate. WT - Wild type, OEIF2 - Transgenic line, C - Control, S - Stress.
	Metabolites	WT C 24h 1	WT C 24h 2	WT C 24h 3	Average	WT C 48h 1	WT C 48h 2	WT C 48h 3	Average	WT C 72h 1	WT C 72h 2	WT C 72h 3	Average	WT S 24h 1	WT S 24h 2	WT S 24h 3	Average	WT S 48h 1	WT S 48h 2	WT S 48h 3	Average	WT S 72h 1	WT S 72h 2	WT S 72h 3	Average	OEIF2 C 24h 1	OEIF2 C 24h 2	OEIF2 C 24h 3	Average	OEIF2 C 48h 1	OEIF2 C 48h 2	OEIF2 C 48h 3	Average	OEIF2 C 72h 1	OEIF2 C 72h 2	OEIF2 C 72h 3	Average	OEIF2 S 24h 1	OEIF2 S 24h 2	OEIF2 S 24h 3	Average	OEIF2 S 48h 1	OEIF2 S 48h 2	OEIF2 S 48h 3	Average	OEIF2 S 72h 1	OEIF2 S 72h 2	OEIF2 S 72h 3	Average
1	xylose	3859.25	4015.88	4527.09	4134.07	4825.42	4785.96	5106.69	4906.02	6521.26	6415.28	7083.02	6673.19	15487.4	17459	18030.5	16992.3	25648.7	27459.3	26382.9	26497	16653.8	18340.2	16296.6	17096.9	9856.59	9985.26	10145.7	9995.83	7958.26	8125.74	8102.7	8062.23	6678.59	6847.15	6680.5	6735.41	9368.15	9526.52	9332.62	9409.1	10256.3	12458.7	9632.01	10782.3	22458.8	24153.6	23437.4	23349.9
2	xylitol	3415.85	2968.02	3424.41	3269.43	94589.4	96589.9	96757.1	95978.8	4859.37	5124.01	4893.89	4959.09	71589.8	72164.6	73354.8	72369.7	2154.26	2358.85	2216.49	2243.2	2896.16	2990.23	2597.94	2828.11	7125.15	7203.13	6957.11	7095.13	8126.35	8315.74	8193.54	8211.88	4859.34	5263.47	4786.35	4969.72	1025.34	1245.56	1237.37	1169.42	884.26	898.68	910.973	897.971	4875.86	5012.21	4926.19	4938.09
3	vanillic acid	798.11	822.33	867.518	829.319	959.16	961.25	960.486	960.299	801.86	821.48	774.027	799.122	718.49	721.04	697.53	712.353	928.75	951.08	925.992	935.274	820.65	823.88	821.419	821.983	851.02	847.36	848.401	848.927	906.23	910.34	896.796	904.455	1147.35	1352.59	1131.65	1210.53	648.65	652.32	638.491	646.487	524.19	538.97	530.641	531.267	529.75	541.09	527.52	532.787
4	valine	145236	163524	159744	156168	124587	145236	122131	130652	145867	163255	144140	151087	352614	374860	374027	367167	244156	264519	257628	255434	394706	416163	408879	406582	221545	241569	234374	232496	92654.8	94256.3	94845.2	93918.8	102549	132564	104964	113359	421563	452631	430998	435064	501237	531625	514160	515674	478517	497568	467381	481156
5	uridine	419.32	428.08	431.477	426.292	398.56	412.21	394.63	401.8	409.25	418.26	388.02	405.177	261.15	266.28	266.53	264.653	467.22	498.7	472.683	479.534	405.3	403.76	401.323	403.461	529.35	531.47	529.236	530.019	739.84	754.01	753.524	749.125	521.35	571.48	604.134	565.655	315.29	331.08	327.978	324.783	385.12	398.65	392.641	392.137	178.25	183.11	181.736	181.032
6	urea	19256.3	23153.2	23803.9	22071.2	14256.8	16253.1	14573.4	15027.8	31258.5	32568.8	27089.6	30305.6	25880	27412.2	25693	26328.4	64415.8	65142.8	67158.3	65572.3	52234.1	55910.4	52326.5	53490.3	14589.6	16263.8	15380.1	15411.2	10256.4	13256.5	10165.3	11226	27459	29658.3	28589	28568.8	20145.4	23564.9	20555.9	21422.1	23568.5	25146.4	25914.8	24876.5	44125.4	46123	46960.2	45736.2
7	tyrosine	44789.1	16253.7	78311.4	46451.4	33154.8	35162.2	36182.8	34833.2	45789.7	44754.8	48118.5	46221	88745.9	89265.3	90012.8	89341.4	72159.9	75317	73408.8	73628.5	92686.2	94570.8	88854.2	92037.1	90125.4	92356.8	92883.5	91788.6	43156.8	45785.4	43253.7	44065.3	45789.1	47859.3	46921	46856.5	123685	145237	138587	135836	68459.7	70153.2	71286.8	69966.6	75489.7	77158.3	77463	76703.7
8	tryptophan	25146.9	26351.1	23461.1	24986.4	38569.9	41256.1	38833.5	39553.2	51289.6	53156.8	51274.5	51907	65314.2	66325.9	60966.3	64202.1	24589.4	26749.8	24815.2	25384.8	50970.9	52798.6	51335.2	51701.6	30152.5	31258.7	30996.9	30802.7	24789.7	26357.5	26106.3	25751.2	17854.3	20147.9	18734.2	18912.1	81256.3	83156.4	83786.3	82733	60152.3	62145.9	58526.2	60274.8	56894.2	58462.4	57150.4	57502.3
9	triethanolamine	11487	14526.8	14153.7	13389.2	7548.94	7621.85	7783.04	7651.28	12586.4	13274.1	8333.63	11398	10258.6	11458.8	9346.34	10354.6	23015.2	24158.8	22847.1	23340.4	16337.9	18342.8	19079.7	17920.1	10254.1	11458.4	9997.1	10569.9	2865.19	3015.35	3040.74	2973.76	13256.9	15263.7	13742.2	14087.6	7024.15	7125.65	6952.98	7034.26	6789.85	6985.67	6847.46	6874.33	18459.1	20145.4	19929.5	19511.3
10	trehalose	4215.85	4615.22	4275.3	4368.79	14589.9	16325.2	16672.5	15862.5	5478.59	5685.95	5551.07	5571.87	8549.39	8745.59	8769.1	8688.03	51248.7	53162.7	53328.1	52579.8	10965.2	11194.5	9529.45	10563	6748.55	6925.12	6790.75	6821.47	38459.8	41256.1	39596.7	39770.9	24156.3	26354.1	26922.6	25811	42156.4	44789.8	43458	43468.1	25642.3	28459.4	24191.3	26097.7	10258.6	12746	7118.38	10041
11	tocopherol alpha	2385.01	2478.22	2653.45	2505.56	1452.26	1358.2	1212.71	1341.06	3015.75	3174.58	2664.04	2951.46	920.15	922.36	921.417	921.309	601.71	599.65	594.233	598.531	451.18	453.88	453.609	452.89	1926.35	2154.88	2054.38	2045.2	2897.57	3015.33	2911.04	2941.31	2564.18	2748.68	2554.07	2622.31	1563.34	1745.85	1566.15	1625.11	859.59	884.12	886.247	876.652	468.52	471.15	471.233	470.301
12	threonine	71589.6	76162.1	78855.9	75535.8	64589.6	63251.2	68373.7	65404.8	73152.2	75485.7	73860.4	74166.1	156815	174587	158272	163224	102565	124588	105325	110826	168164	183487	165245	172299	112564	132598	103853	116338	68459.7	70159.4	71018.7	69879.3	62357.5	64158.8	65411.7	63976	163486	182937	185187	177203	162535	184596	164436	170522	178565	201536	170572	183558
13	threonic acid	6548.75	6785.22	6515.61	6616.53	8256.83	8542.01	8288.8	8362.55	10857	11748.5	8739.55	10448.3	14523.3	16258.8	16106.9	15629.6	11488	13258.6	11436	12060.8	14270.8	16850.9	15879	15666.9	17286.5	19487.3	17787.1	18187	13569	15247.4	14576.8	14464.4	10256.3	11458.8	8419.85	10045	16258.6	18264.2	16516.2	17013	18456.2	19354.2	19798.7	19203	31265.3	34152.8	31313	32243.7
14	threitol	9526.11	9475.22	10491.4	9830.91	6125.33	6278.08	6559.99	6321.13	7015.32	7285.54	7230.48	7177.11	11486	13258.7	14046.9	12930.5	10268.2	13256.9	9645.82	11057	9648.49	9865.46	9729.12	9747.69	9478.23	9657.14	9622.99	9586.12	10559.3	11458.8	9155.86	10391.3	8569.67	8745.59	8764.18	8693.15	8125.46	8369.6	8282.28	8259.11	9568.45	9748.35	9626.98	9647.93	12045.3	14526	12059.6	12877
15	sucrose	1.04215e+06	1.05689e+06	1.05441e+06	1.05115e+06	1.02565e+06	1.1459e+06	966478	1.04601e+06	1.05898e+06	1.17459e+06	1.03612e+06	1.08989e+06	701598	714586	705695	707293	865923	884757	881916	877532	910122	924942	924063	919709	1.12565e+06	1.32649e+06	1.18582e+06	1.21265e+06	1.12565e+06	1.32565e+06	1.28166e+06	1.24432e+06	1.85437e+06	2.01549e+06	2.00916e+06	1.95967e+06	1.02564e+06	1.23655e+06	849980	1.03739e+06	1.02565e+06	1.25488e+06	1.20945e+06	1.16332e+06	784526	801260	803477	796421
16	succinic acid	5248.66	5586.95	5532.62	5456.08	8549.89	8655.47	8867.59	8690.98	8659.87	8845.12	8851.07	8785.35	12589.8	14526.3	13588	13568	14589.6	16253.5	14417.4	15086.9	16444.7	18729	18661.2	17945	12479	14585.3	12657.6	13240.6	13258.1	14753.5	15391.3	14467.6	9856.47	9968.14	10034.6	9953.08	9568.45	9852.31	9949.61	9790.12	12458.3	14523.6	10238.1	12406.7	18457.7	19254.4	20176.8	19296.3
17	suberyl glycine	16589.5	18253.1	16273.8	17038.8	4658.59	4855.12	4640.59	4718.1	26587.6	28745.5	27191.4	27508.2	15263.3	16257.8	13031.6	14850.9	22148	24156.6	25559	23954.5	17899.3	18009.7	17219	17709.4	2148.59	2385.67	2293.03	2275.76	631.05	648.75	631.181	636.994	2635.14	2864.55	2799.49	2766.39	1476.59	1634.23	1473.86	1528.23	11256.7	12458.5	8153.04	10622.8	5846.74	6012.49	5864.17	5907.8
18	stigmasterol	26485.8	27154.3	29679.8	27773.3	27256.2	29579.6	27961.7	28265.8	29457.7	30156.6	26780.5	28798.2	31745.8	32859.9	32437.4	32347.7	31258.5	33197.4	33967.2	32807.7	33328	32287.3	33609.8	33075.1	27148.4	29874.6	27538.3	28187.1	34012.4	35124.2	33085.6	34074	29365.5	31256.7	31431.6	30684.6	24159	26314.8	25084.8	25186.2	19586.3	21548.8	19799.2	20311.4	16754.5	18744.3	15529.2	17009.3
19	stearic acid	112564	124587	86649.5	107934	121725	122346	118093	120721	124587	148580	141839	138335	102565	124597	106215	111125	152437	174537	165858	164277	164379	164175	84950.8	137835	102564	127485	79299.8	103116	98657.2	99859.3	101455	99990.4	162535	182937	193217	179563	81257.5	83265.9	82681.9	82401.7	90125.4	89568.6	94908.6	91534.2	88965.6	90159.9	88915.8	89347.1
20	spermidine	1048.22	1023.25	941.383	1004.28	1201.26	1325.56	1097.95	1208.26	1145.26	1274.59	1004.98	1141.61	2074.65	2154.86	2009.76	2079.76	1174.35	1356.39	1253.1	1261.28	1175.19	1347.36	1182.78	1235.11	942.37	945.48	942.287	943.379	1836.15	1975.21	1707.79	1839.72	4758.35	4956.75	4713.93	4809.68	3456.65	3625.14	3704.7	3595.5	854.75	879.65	922.522	885.641	4125.23	4215.75	3899.28	4080.09
21	sorbitol	14529.6	16253.4	16980.7	15921.2	14523.7	16235.9	16171.4	15643.7	15264.9	16258.8	16546.2	16023.3	7845.96	7648.56	7842.46	7778.99	15679.8	17465.9	15412	16185.9	15542.8	16829	16139.7	16170.5	15267.5	17458.9	16125.4	16283.9	12456.4	14751.9	14114.1	13774.1	17458.3	19658.4	17516.3	18211	7648.96	7845.36	7849.35	7781.22	15263.3	17456.2	17081.7	16600.4	18293.5	20145.2	18763.6	19067.4
22	shikimic acid	124582	114857	116043	118494	95689.4	96854.8	97543.7	96696	125869	162355	123722	137315	82653.2	84759.6	83862	83758.3	70157.7	72154.6	72934.2	71748.8	80935.5	82562.1	80835.1	81444.2	374589	395865	374351	381602	331576	356486	354497	347519	105649	114758	104985	108464	201537	224536	217428	214500	102565	126635	123811	117671	104585	128532	113106	115408
23	serine	431526	468598	447855	449326	401527	421535	418042	413701	385968	401526	399968	395821	935847	954876	923890	938204	487956	501124	482501	490527	777459	783595	760671	773909	612564	632565	639138	628089	421593	447549	443574	437572	501634	523165	515554	513451	923646	947825	928288	933253	774860	794613	783414	784296	812635	832675	831924	825745
24	sarcosine	5014.26	4879.59	5039.16	4977.67	6125.46	6235.56	6424.52	6261.85	3685.75	3748.15	3895.38	3776.43	4685.99	4812.54	4693.24	4730.59	5269.76	5514.37	5628.38	5470.84	6211.19	6430.47	6358.86	6333.51	11458.6	13256.5	12498.8	12404.6	2634.15	2874.58	2612.68	2707.14	5689.69	5874.49	5597.72	5720.63	2745.59	2963.54	2874.73	2861.29	11258.3	13654.1	13267.2	12726.5	6415.25	6675.48	6566.8	6552.51
25	salicylic acid	15487.2	17456.3	16017.5	16320.3	17856.6	19263.5	17372.8	18164.3	20159.3	21458.7	18987.8	20202	14782.9	15374.5	17204.3	15787.2	14789.6	16387.8	13895.8	15024.4	14037.5	16011.3	14747.8	14932.2	33256.2	35124.8	36265.3	34882.1	44789.7	46852	43641.3	45094.3	28456.6	30159.6	29245.4	29287.2	14758.6	16253.5	15672.6	15561.6	10236.5	12367.4	8348.24	10317.4	10256.4	12749	9948.96	10984.8
26	salicin	32589.8	35162.7	32447.8	33400.1	2145.26	2365.48	2154.69	2221.81	6015.85	6235.19	6148.43	6133.16	2145.75	2365.95	2145.1	2218.93	2315.85	2415.07	2252.74	2327.89	8403.62	8652.14	8735.18	8596.98	21589.6	24158.7	21044.9	22264.4	1875.65	2015.36	1893.54	1928.18	1455.1	1650.21	1564.61	1556.64	9745.85	9962.51	9761.18	9823.18	5326.22	5548.75	5398.14	5424.37	11258.1	13258.8	13552.7	12689.9
27	saccharic acid	1958.56	2015.15	1980.69	1984.8	1856.68	1948.75	2047.84	1951.09	1526.75	1745.95	1793.62	1688.77	2348.95	2541.15	2397.38	2429.16	1058.36	1278.59	1077.62	1138.19	1990.12	1986.25	1894.27	1956.88	3014.23	3148.57	2917.16	3026.65	2235.85	2415.02	2353.23	2334.7	1268.37	1475.14	1401	1381.5	1469.37	1625.3	1591.38	1562.02	1098.36	1245.84	905.801	1083.33	975.48	989.31	994.324	986.371
28	ribonic acid	1245.66	1458.98	1216.07	1306.9	1175.48	1325.26	1063.04	1187.93	1458.65	1355.33	1199.16	1337.71	1745.85	1932.74	1875.45	1851.35	4867.52	5016.73	4860.62	4914.96	3328.53	3501.37	3566.85	3465.58	1526.35	1745.85	1616.09	1629.43	2135.86	2385.48	2287.07	2269.47	1596.67	1745.26	1548.3	1630.08	1174.45	1325.65	1265.41	1255.17	2968.47	2874.55	2635.37	2826.13	2148.56	2385.61	2273.6	2269.26
29	ribitol	701527	685948	688459	691978	1.74587e+06	1.95685e+06	1.99661e+06	1.89977e+06	12548.3	12745.6	9722.81	11672.2	601539	632515	614657	616237	526850	548797	523070	532905	17576.5	19234.3	19340.1	18717	671523	684575	676841	677646	748569	754869	771559	758333	5201.49	5326.31	5152.11	5226.64	1.24587e+06	1.4527e+06	1.44592e+06	1.3815e+06	574869	598467	582579	585305	6415.35	6625.75	6713.61	6584.9
30	raffinose	3621.32	3514.76	3759.07	3631.72	6135.22	6358.94	6380.82	6291.66	6523.46	6612.29	6265.79	6467.18	33458.5	35647.1	35121.7	34742.4	30159.8	28965.7	30907.8	30011.1	34038	36184.2	35651.7	35291.3	35261.4	37484.2	35264.5	36003.4	36789.8	38456.4	38499.5	37915.3	8125.64	8315.26	8343.08	8261.33	50123.9	52146.4	51258.8	51176.3	60159.6	62351.1	58884.9	60465.2	18456.8	20145.4	21306.1	19969.4
31	quinic acid	56897.6	58746.9	56931.4	57525.3	68594.3	70152.3	68653	69133.2	74589.2	76485.7	75062.4	75379.1	26451.3	28465.2	26539.2	27151.9	28645.2	30159.7	26206.9	28337.3	25288.6	27386	28081.1	26918.5	174529	196748	178356	183211	197856	215488	209914	207753	62478.4	65124.4	64369.7	63990.8	51263.5	53263.2	53627.4	52718	30124.1	32565.3	32438.2	31709.2	35147.3	37452.1	38130.1	36909.8
32	putrescine	24153.5	22451.1	23957.4	23520.7	22458.8	24156.6	23189.9	23268.4	24159.3	26151.2	24892.9	25067.8	23478.6	25478.3	24137.4	24364.8	37148.7	39123.1	38116.1	38129.3	19949.2	21309.4	21252.7	20837.1	22158.1	24158.8	25108.8	23808.5	30158.3	32567.5	31184.7	31303.5	50123.3	51254.3	51283.9	50887.2	22658.3	24156.1	24447.8	23754.1	12859.4	14857.8	12571.9	13429.7	20147.1	22158.5	19348.7	20551.4
33	pseudo uridine	1245.33	1485.79	1261.97	1331.03	1025.26	1236.54	1097.43	1119.74	1745.97	1856.37	2079.58	1893.97	4125.26	3984.75	3992.46	4034.16	4012.68	4312.58	4063.9	4129.72	2735.27	2954.16	2752.3	2813.91	1274.26	1325.85	1197.6	1265.9	1056.58	1174.35	976.858	1069.26	1125.67	1385.49	1285.62	1265.59	2258.66	2415.36	2442.47	2372.16	3012.52	3256.14	2638.94	2969.2	3015.25	3214.85	3189.97	3140.02
34	propane-1,3-diol NIST	985.86	997.15	1016.05	999.686	568.59	571.02	599.644	579.751	1058.49	1245.85	1210.32	1171.55	754.28	789.85	789.902	778.011	890.14	892.32	912.858	898.439	741.57	745.3	741.255	742.708	1102.34	1274.06	924.674	1100.36	621.35	625.15	642.618	629.706	1568.31	1732.01	1605.29	1635.2	810.34	824.15	767.618	800.703	985.36	997.19	936.699	973.083	668.75	684.12	674.571	675.814
35	proline	78459.6	80152.6	78816.8	79143	75489.5	77012	76739.6	76413.7	102569	117485	95693.8	105249	214570	235490	237750	229270	125437	145237	121773	130815	372504	399127	388487	386706	157894	178546	171255	169232	28457	30158.4	29012.2	29209.2	58964.4	60123.2	58715.7	59267.8	245299	263515	250086	252966	401526	421562	370394	397827	325614	337549	327062	330075
36	pipecolic acid	18569.6	21458.7	17343.1	19123.8	46159.4	47859.8	47868.6	47295.9	47859.3	49587.2	49201.4	48882.7	12749	14523.4	12626.6	13299.6	18965.4	20153.5	20300.1	19806.3	10876.5	11736.2	8325.65	10312.8	6315.57	6514.75	6659.42	6496.58	17012.3	19546.4	17277.6	17945.4	36521.5	38456.2	37391.7	37456.4	10258.6	12456.4	11132.8	11282.6	12458.3	14589.7	7051.08	11366.4	7748.62	7845.12	7955.64	7849.79
37	phytol	18596.4	19754.8	16452.9	18268	22589.8	24597	24243.6	23810.1	34159.8	36512	35093.5	35255.1	29658.8	31528.5	29514.2	30233.8	25649	27458.7	27567.9	26891.9	35209.6	34574.1	33794.4	34526	44785.3	46859.8	45734.5	45793.2	68459.8	70123.2	68801.2	69128.1	33256.4	36258.7	34669.7	34728.3	39461.6	41256.4	41580.4	40766.1	35164.3	37452.2	38196	36937.5	36847.4	38452.1	37674.8	37658.1
38	phosphoric acid	185697	192547	163883	180709	81457.6	83152	82435.9	82348.5	82159.8	84651.4	84419.3	83743.5	81457.9	83254.2	82475.3	82395.8	23567.5	26351.1	23489.9	24469.5	42690.8	44248.2	42753.7	43230.9	172415	187459	160573	173482	84599.4	86154.1	86647.7	85800.4	48569.6	50123.4	48815.4	49169.5	35149	37126.3	37843.3	36706.2	13256.7	15421.1	14754.7	14477.5	6584.21	6748.59	6634.88	6655.89
39	phosphoethanolamine	2215.42	2411.3	2369.31	2332.01	1745.71	1867.25	1991.12	1868.03	2645.35	2585.01	2431.24	2553.87	2154.48	2385.64	2631.17	2390.43	2015.66	2214.85	2293.22	2174.58	2239.34	2509.8	2581.65	2443.6	1201.31	1352.48	1342.8	1298.86	939.65	941.19	939.855	940.232	1564.32	1725.46	1726.68	1672.15	1125.34	1326.85	1239.24	1230.48	1201.52	1456.28	1108.18	1255.33	1102.23	1385.6	926.57	1138.13
40	phenylethylamine	1548.75	1385.69	1511.72	1482.05	1478.24	1635.28	1674.77	1596.1	2145.43	2301.73	1907.24	2118.13	1055.49	1074.34	1049.63	1059.82	1845.35	1956.66	1499.72	1767.24	1773.09	1961.39	1865.2	1866.56	905.16	903.74	904.726	904.542	2145.36	2385.47	2209.21	2246.68	5564.28	5745.65	5625.84	5645.26	1259.37	1485.65	1218.09	1321.04	1189.37	1385.46	1033.66	1202.83	711.24	726.34	669.295	702.292
41	phenylalanine	38459.8	41256.1	39381.2	39699	25164.7	26589.2	26875.9	26209.9	46589.6	48503	46984.1	47358.9	94856.3	95364.3	97188.4	95803	72159.7	73162.2	76412.8	73911.6	110913	136911	119991	122605	72159.4	74321.1	72590.9	73023.8	23854.7	26351.1	22960	24388.6	26357.3	27458.2	29916.2	27910.6	102567	128550	127449	119522	124564	147569	129986	134040	145267	163232	149708	152736
42	phenol	659.86	667.42	671.926	666.402	1245.08	1175.48	1044.8	1155.12	1452.63	1526.33	1391.93	1456.96	1025.61	1098.22	880.314	1001.38	1452.23	1724.52	1614.36	1597.04	1471.3	1322.76	1164.65	1319.57	1048.36	1274.59	1190.13	1171.03	1011.34	1125.19	933.998	1023.51	1845.28	2015.37	1897.16	1919.27	918.99	926.34	938.082	927.804	899.01	926.31	884.728	903.349	912.07	924.31	878.157	904.846
43	pentitol	6145.38	6314.55	6216.64	6225.52	5326.75	5512.14	5634.26	5491.05	4859.75	5012.27	5055.46	4975.83	8100.26	8234.18	7994.17	8109.54	3415.22	3651.42	3660.09	3575.58	6312.75	6438.39	6216.15	6322.43	10258.5	11485.5	10827.9	10857.3	12584.4	14754.4	13383.5	13574.1	4526.39	4785.16	4518.6	4610.05	5126.37	5326.14	5182.5	5211.67	6648.77	6985.12	6500.86	6711.58	5478.26	5623.92	5685.66	5595.95
44	pelargonic acid	8459.68	8569.94	8591.43	8540.35	12856.6	14523.3	14055.4	13811.7	24159.6	26351.5	26986.5	25832.6	12749	12748.9	13259.3	12919	18456.8	20147.3	20701.2	19768.5	14617.4	15919.5	13261.3	14599.4	30152.2	29368.8	30899.7	30140.2	27459.7	29874.3	27206.3	28180.1	10285.4	11254.3	11322.5	10954	21456.3	23564.2	23010	22676.8	16987.2	17452.4	19535.3	17991.6	7801.29	8014.26	7611.06	7808.87
45	pantothenic acid	3459.76	3615.72	3690.8	3588.76	4785.59	4821.05	4945.17	4850.6	6589.75	6715.25	6655.11	6653.37	5264.84	5326.14	5446.5	5345.83	6325.45	6523.85	6420.93	6423.41	5206.01	5340.8	5276.21	5274.34	7748.59	7925.14	7945.38	7873.04	6475.85	6645.21	6509.5	6543.52	5126.34	5312.14	5175.01	5204.5	4658.65	4875.45	4836.93	4790.34	4785.12	4967.58	4676.99	4809.9	4586.55	4625.15	4842.26	4684.65
46	palmitic acid	17856.5	19253.5	17206.1	18105.4	30152.3	32568	30320.3	31013.5	23657.5	25147.7	24733.6	24512.9	22356.2	24158.2	16955.5	21156.6	102564	124686	103735	110328	35286.3	37370.7	35941	36199.3	22159.6	24158.8	24099.1	23472.5	21586.3	23586.7	22409.5	22527.5	35262.1	37456.3	36676.6	36465	18021.3	19856.5	16683.6	18187.1	20159.4	22854.7	22437.2	21817.1	21856.4	23854.8	21972.9	22561.3
47	oxoproline	945867	968574	953167	955870	447859	462531	465385	458592	854796	845796	840595	847063	914837	932569	927844	925083	596847	621542	607255	608548	697292	709804	686717	697938	334588	354586	336691	341955	1.3468e+06	1.46386e+06	1.51552e+06	1.44206e+06	431527	459668	449853	447016	1.02565e+06	1.24578e+06	1.27664e+06	1.18269e+06	325675	341626	326129	331143	462588	482684	492375	479216
48	ornithine	11256.4	13256.1	13840.7	12784.4	14589.7	16354.2	15467.7	15470.6	17458.3	19021.2	19155.5	18545	27159.4	28465.4	28788.4	28137.7	41259.8	42159.3	39117.1	40845.4	31682.7	33008.1	32542.3	32411	11485.7	13258.1	14226	12990	9234.78	9415.37	9489.76	9379.97	15937.1	17852.3	15527.1	16438.8	21452.3	22356.2	21969.2	21925.9	20132.1	22369.7	21843.7	21448.5	20153.5	23651.4	20229.6	21344.9
49	oleic acid	798.2	803.25	813.172	804.874	1893.36	2015.61	1994.81	1967.93	628.77	650.11	657.415	645.432	688.59	698.31	683.376	690.092	9800.21	9914.02	9970.71	9894.98	1694.08	1895.86	1630.78	1740.24	1475.59	1635.87	1560.28	1557.25	859.35	871.03	876.525	868.968	1536.48	1745.23	1794.57	1692.09	1145.26	1284.75	730.554	1053.52	1201.34	1325.44	1289.58	1272.12	1168.2	1325.46	1133.54	1209.07
50	octadecanol	1148.65	1275.48	1086.92	1170.35	1325.84	1526.45	1532.77	1461.69	1385.58	1297.85	1300.59	1328.01	1047.26	1156.85	875.246	1026.45	1285.96	1475.56	1409.43	1390.32	1107.33	1273.29	1210.23	1196.95	1026.35	1245.74	814.486	1028.86	1126.46	1274.49	1047.82	1149.59	1258.34	1452.26	1335.29	1348.63	1245.85	1394.67	732.267	1124.26	949.16	953.98	959.196	954.112	798.26	821.14	785.321	801.574
51	O-acetylserine	4785.62	4912.02	4979.08	4892.24	2658.05	2714.26	2849.6	2740.64	3142.26	3277.08	2713.33	3044.22	1902.27	2014.51	1851.51	1922.76	2635.75	2895.96	2720.42	2750.71	1142.92	1358.49	1378.71	1293.37	3845.75	4015.26	4031.85	3964.29	4315.37	4521.08	4532.89	4456.45	9325.35	9564.12	9461.82	9450.43	1845.25	2015.07	1967.02	1942.45	1288.2	1357.27	1407.36	1350.94	1452.36	1625.34	1524.52	1534.07
52	N-methylalanine	7015.22	7387.68	7092.34	7165.08	4326.55	4578.02	4286.68	4397.08	1575.22	1601.87	1350.42	1509.17	12548.8	14755	12976.1	13426.6	7526.81	7698.66	7391.75	7539.07	12347.9	13730.2	11018.7	12365.6	9235.84	9415.25	9397.5	9349.53	4596.97	4712.38	4790.14	4699.83	5048.35	5236.48	5250.97	5178.6	14528.2	16345.3	15267.6	15380.3	18452	20147.4	20971.4	19857	14789.5	16352.4	16613.8	15918.6
53	nicotinamide	2801.26	2845.96	3006.62	2884.61	2458.97	2645.75	2617.35	2574.02	2864.55	3179.46	2754.17	2932.73	2174.56	2231.14	1983.52	2129.74	3526.78	3745.12	3642.07	3637.99	3613.24	3762.73	4008.8	3794.92	2714.02	2874.3	2590.21	2726.18	2385.49	2514.16	2534.31	2477.99	4125.34	4326.25	4280.31	4243.97	2145.36	2315.48	2182.91	2214.58	2014.32	2215.35	1780.85	2003.51	2385.49	2574.44	2512.6	2490.84
54	N-acetyl-D-mannosamine	1962.35	2145.26	1878.53	1995.38	1789.36	1934.76	1698.75	1807.62	2976.85	3245.18	3023.32	3081.78	2856.74	3145.27	2870.49	2957.5	3615.22	3714.85	3471.29	3600.45	3420.7	3380.19	3354.63	3385.17	4015.23	4185.64	3999.43	4066.77	3874.12	4015.35	3840.56	3910.01	3125.46	3348.57	3198.17	3224.07	2635.14	2845.35	2911.67	2797.39	3516.43	3748.73	3593.75	3619.64	3715.32	3955.12	3938.7	3869.71
55	N-acetyl-D-hexosamine	4325.68	4658.25	4427.91	4470.61	7015.58	7154.7	6885.94	7018.74	8394.25	8569.48	8509.86	8491.2	9658.48	9873.95	9736.08	9756.17	9268.15	9478.89	9269.14	9338.73	9170.21	9307.23	9271.42	9249.62	10263.7	11485.2	8513.75	10087.6	10256.5	13256.7	10576.2	11363.1	6958.47	7182.93	6952.41	7031.27	7645.85	7869.35	7602	7705.73	7495.19	7652.55	7619.05	7588.93	13256.8	15487	14195.1	14312.9
56	mucic acid	10568.8	11458.6	10599.8	10875.7	5624.19	5703.27	5720.64	5682.7	9125.48	9325.87	9201.11	9217.49	10258.9	11456.6	10601.6	10772.4	3015.25	3285.98	3170.64	3157.29	7479.62	7634.95	7466.43	7527	20159.4	21548	21176.7	20961.4	16854.8	18745.3	16452.1	17350.7	735.16	751.05	738.376	741.529	8125.62	8315.55	8177.73	8206.3	3674.48	3865.41	3795.16	3778.35	1854.59	2011.45	2001.2	1955.75
57	methylhexadecanoic acid	3748.59	3936.35	3752.75	3812.56	5478.68	5626.2	5505.16	5536.68	4536.21	4218.75	4484.65	4413.2	4123.26	3958.56	4097.84	4059.89	6215.74	6325.01	6040.7	6193.82	6305.02	6482.6	5938.31	6241.98	4103.52	4315.02	4197.54	4205.36	4026.33	4215.55	4064.39	4102.09	5621.23	5824.19	5569.93	5671.78	2895.64	3015.22	3072.03	2994.3	3748.56	3925.15	3814.2	3829.3	3015.26	3215.17	2526.24	2918.89
58	methionine sulfoxide	2701.23	2831.04	2629.83	2720.7	3378.71	3526.95	3498.01	3467.89	6584.59	6712.02	6767.93	6688.18	6678.52	6821.09	6666.83	6722.15	6748.95	6945.12	6839.94	6844.67	9735.56	9953.77	9989.49	9892.94	4625.17	4867.52	4889.54	4794.08	4478.59	4635.28	4581.33	4565.07	4596.35	4785.49	4525.13	4635.66	5674.64	5896.65	5584.58	5718.62	7125.64	7315.24	7215.98	7218.95	7485.69	7649.13	7600.25	7578.36
59	methionine	10859.4	11458.2	10010.3	10776	12214.9	13256	13088.2	12853	13259	16347.3	13610.6	14405.6	19864.2	20159.7	19866.6	19963.5	12589.7	14853.3	13491.4	13644.8	17359	18930.6	15729.4	17339.7	12458.8	14523.2	12358	13113.3	8645.95	8874.25	8718.34	8746.18	10235.4	11458.5	9705.09	10466.3	20153.3	22451.2	19450.9	20685.1	14326.3	16352.4	12611.4	14430	9137.55	9317.45	9305.83	9253.61
60	melezitose	735.26	742.01	753.552	743.607	759.65	766.31	768.28	764.747	924.15	908.65	926.765	919.855	1782.64	1837.46	1837.89	1819.33	2015.75	2245.85	2173.51	2145.04	2078.14	1911.92	1921.81	1970.62	1395.68	1525.22	1480.06	1466.99	479.68	490.12	483.668	484.489	901.25	912.16	914.192	909.201	1145.75	1326.52	1383.98	1285.42	1475.64	1563.21	1480.47	1506.44	1589.26	1724.08	1727.2	1680.18
61	mannonic acid	517.26	501.55	528.133	515.648	547.48	561.02	566.7	558.4	784.16	795.21	791.146	790.172	378.23	398.21	390.96	389.133	581.36	584.12	583.308	582.929	548.39	567.46	539.374	551.741	952.03	961.41	955.458	956.299	1012.37	1245.31	882.423	1046.7	928.64	940.16	950.752	939.851	715.31	726.35	730.371	724.01	639.87	649.51	654.178	647.853	598.36	621.15	597.618	605.709
62	mannitol	25634.2	27145.2	27436.8	26738.7	26549	28459.8	28679.8	27896.2	44789.3	46852	44824.9	45488.7	58974.3	59869.6	59242.9	59362.3	235689	241537	268363	248530	212294	204766	163146	193402	28153.2	31025	30758.8	29979	38459.7	40159.2	40318.9	39646	162535	187458	166742	172245	178565	196834	178533	184644	102634	124588	93644.8	106956	152637	174587	165836	164354
63	maltose-like	6235.14	6415.26	6291.38	6313.93	45789.8	48210.6	44571.2	46190.6	10259.6	11748.8	8184.25	10064.2	8645.75	8721.45	8943.54	8770.25	54789.7	56152.5	55559	55500.4	13321.1	12679.7	7957.9	11319.6	13256.2	15427.7	13648.9	14110.9	102635	124579	129297	118837	32658.2	34152.7	33140.9	33317.2	46859.7	48751.2	46008.6	47206.5	30159.6	32417.5	28541.3	30372.8	12045.2	14526.4	10783.1	12451.6
64	maltose 1	8126.25	8315.25	8248.58	8230.03	56897.5	58968.7	57285.5	57717.3	13258.9	11268.9	13199.3	12575.7	7748.53	7925.13	7829.74	7834.47	13258.7	14865.1	11291.5	13138.4	6451.86	6124.98	6351.4	6309.41	15236.3	17458.5	16261	16318.6	134679	162534	141453	146222	12458.7	14253.6	15127.8	13946.7	48561.3	50124.1	50391.7	49692.4	5326.78	5514.22	5589.13	5476.71	11002.3	12459	10142.5	11201.3
65	malonic acid	10245.3	10458.6	11401.2	10701.7	12548.8	13899	13601.9	13349.9	8856.95	9015.22	8998.36	8956.84	10258.3	11256.3	9272.96	10262.5	11748.4	14526.8	8280.3	11518.5	14512	15525	13157.9	14398.3	31586.5	33265.3	31573.7	32141.8	9158.33	9356.18	9229.44	9247.98	8745.69	8854.22	8810.31	8803.41	6012.22	6235.18	6068.06	6105.15	9423.56	9633.1	9518.86	9525.17	5124.26	5326.22	5379.79	5276.76
66	malic acid	121025	132549	111858	121811	97856.6	96357.2	102315	98842.8	125487	145237	147744	139489	32567.2	34159.8	34436	33721	41256.3	42157.9	42418.5	41944.2	38383.5	35504.9	35953.7	36614	132583	147548	141456	140529	235685	261549	250106	249113	132565	162553	147665	147594	40231.6	42159.8	40579.4	40990.2	16754.2	18457.7	17249.3	17487.1	12365.5	14523.6	13304.6	13397.9
67	maleimide	2014.23	1958.66	2028.77	2000.55	1458.95	1686.26	1419.37	1521.53	2719.55	2864.77	2447.8	2677.37	2145.26	2365.25	2259.2	2256.57	2015.87	2350.17	2125.57	2163.87	2220.83	2106.89	4075.46	2801.06	1452.19	1634.25	1510.78	1532.41	1536.26	1785.49	1562.19	1627.98	1025.67	1256.85	1219.17	1167.23	1488.82	1625.8	1623.95	1579.52	1625.34	1874.02	1645.24	1714.87	1205.37	1325.46	1229.69	1253.51
68	maleic acid	17856.9	18256.3	18924.9	18346.1	16753.4	17859.3	15615.4	16742.7	25963.4	27159.6	24898.4	26007.2	30159.2	32653.3	32535.9	31782.8	23567.2	24159.7	26033.9	24586.9	48146.1	46027.8	47267.8	47147.2	57486.4	59784.4	57962.7	58411.1	34789.1	36157.2	35870.7	35605.7	401526	425869	396786	408060	38596.3	40156.1	40577.4	39776.6	47859.2	49632.2	48429.6	48640.3	63254.2	65142	65479	64625.1
69	lyxose minor	923.18	930.07	919.921	924.39	1567.23	1685.2	1528.39	1593.61	1846.52	1902.27	2070.37	1939.72	2658.37	2846.51	2862.63	2789.17	2385.9	2515.22	2451.2	2450.77	1230.09	1671.45	1505.59	1469.04	1748.26	1967.22	1738.19	1817.89	2015.36	2154.58	1940.72	2036.89	2145.67	2395.68	2109.85	2217.07	698.21	735.15	695.051	709.47	1768.91	1922.14	1712.79	1801.28	2174.59	2352.75	2356.84	2294.73
70	lysine	31256.5	30159.7	29278.2	30231.5	23567.5	26574.5	24246.6	24796.2	35147.3	34159.2	32976.9	34094.5	102564	124588	109700	112284	85967.6	87152.2	87146.6	86755.5	89175.4	91335.5	92038.8	90849.9	45782.2	47159.4	46313.3	46418.3	20153.6	22154.7	20042.9	20783.8	21456.8	23659	23503.3	22873	102564	124588	77670.5	101607	72586.6	74562.3	74356.1	73835	89563.2	91375.5	90294.4	90411
71	linolenic acid	2144.03	2219.75	2058.9	2140.89	3015.25	3125.62	2965.23	3035.37	4315.96	4475.85	4579.41	4457.07	3258.64	3415.59	3652.01	3442.08	6145.33	6352.59	6354.24	6284.05	6011.68	5956.41	5992.87	5986.99	3125.55	3316.28	3401.94	3281.26	3749.25	3945.85	3938.64	3877.91	5126.37	5326.56	5396.79	5283.24	3985.48	4125.78	3939.2	4016.82	5263.24	5478.16	5377.51	5372.97	3985.64	4215.34	4030.21	4077.06
72	linoleic acid	624.08	631.13	633.502	629.571	769.86	791.04	784.122	781.674	878.26	881.02	880.705	879.995	869.86	887.97	856.786	871.539	1910.21	2016.37	1813.42	1913.33	1542.24	1284.41	1253.42	1360.02	952.26	961.02	965.183	959.488	961.02	963.55	955.898	960.156	2010.36	2215.54	1807.79	2011.23	1056.32	1274.48	936.845	1089.22	839.65	851.09	832.997	841.246	1245.75	1452.31	1404.47	1367.51
73	levoglucosan	2047.78	2215.47	2175.99	2146.41	5236.48	5124.15	5660.9	5340.51	2415.86	2645.22	2507.58	2522.89	5124.11	4978.02	5114.43	5072.19	2645.84	2844.19	2754.24	2748.09	2104.61	2391.56	2336.43	2277.53	4125.78	4316.28	4388.4	4276.82	5846.15	6012.22	6018.99	5959.12	2748.96	3012.2	2925.52	2895.56	3025.16	3214.17	3233.37	3157.57	3567.17	3748.53	3606.68	3640.79	3356.09	3514.12	3488.82	3453.01
74	leucine	61256.4	63259.9	62758.9	62425.1	50158.3	53268.7	52262.8	51896.6	63598.4	64754.8	65157.7	64503.6	124587	135286	122182	127352	80159.3	82456.6	83300.3	81972.1	122270	141674	139896	134613	102634	112564	95388.4	103529	38596.8	40159.1	39928.3	39561.4	43156.8	45963.6	45643.4	44921.3	161125	184597	159134	168285	147590	163525	157781	156298	152638	174570	178926	168711
75	lauric acid	5624.17	5638.8	5791.1	5684.69	9568.58	9745.48	9510.56	9608.21	6358.94	6419.78	6588.89	6455.87	5326.47	5412.06	5469.31	5402.61	31256.3	33157.5	28792.3	31068.7	11967.1	14170.2	10756.8	12298.1	9125.76	9315.67	9448.44	9296.62	5136.36	5316.47	5258.61	5237.15	6859.55	7015.21	7004.14	6959.63	4215.85	4475.01	4387.88	4359.58	6584.75	6741.12	6660.45	6662.11	12458.6	13528.5	7555.98	11181
76	lactobionic acid	7014.28	7075.06	6922.74	7004.03	14785.6	16357.5	13969.4	15037.5	4785.69	4859.26	4992.16	4879.04	6425.26	6614.25	6588.2	6542.57	5124.02	5214.61	5213.4	5184.01	6335.69	6532.32	6568.41	6478.81	10264.4	11258.9	10523.4	10682.2	11458.4	13258.5	14093.2	12936.7	10256.3	12452.4	9405.49	10704.7	6685.47	6812.23	6791.52	6763.07	4215.36	4475.48	4381.04	4357.29	5896.42	6012.59	6029.96	5979.66
77	lactic acid	31256.5	33256.1	35904.8	33472.5	36254.2	38457.2	36357.1	37022.8	61258.5	63148.3	62832.6	62413.1	24157.8	26357.7	24761.6	25092.4	76159.8	78451.7	76750	77120.5	90125.4	89457.9	90515.3	90032.8	24157.6	26359.7	26853.2	25790.2	20159.3	22145.2	21859.6	21388.1	49586.7	51230	50455	50423.9	31256.1	33156.2	31703.8	32038.7	35461.8	37412.2	36587.8	36487.3	78452.3	80123.6	78900.2	79158.7
78	isothreonic acid	2245.59	2415.85	2483.14	2381.53	2356.75	2635.18	2346.39	2446.11	2648.37	2846.15	2842.94	2779.15	1347.84	1485.66	1430.87	1421.46	1625.48	1785.49	1624.41	1678.46	1856.86	2014.55	1986.62	1952.68	2356.84	2415.39	2537.44	2436.56	2576.48	2745.55	2728.68	2683.57	2015.35	2215.31	2134.25	2121.64	1529.91	1674.77	1650.35	1618.34	2215.44	2385.06	2436.37	2345.62	2748.55	2965.31	2852.43	2855.43
79	isonicotinic acid	1845.26	2014.25	1846.62	1902.04	2015.85	2145.65	1862.31	2007.94	2385.74	2634.18	2263.29	2427.74	4475.15	4625.21	4450.19	4516.85	2748.65	2936.1	2935.59	2873.45	3845.75	4015.21	3918.97	3926.64	2301.19	2475.6	2248.53	2341.77	2674.89	2896.67	2578.73	2716.76	2285.35	2415.06	2455.27	2385.23	2354.14	2635.65	2364.69	2451.49	2245.15	2451.13	2310.61	2335.63	2586.67	2745.49	2582.49	2638.22
80	isoleucine	81256.6	83154.5	81836.2	82082.4	61253.2	60159.5	60767.1	60726.6	67895.6	69582.1	69213.2	68897	162535	184523	172696	173251	124587	117459	92532.4	111526	174587	195265	190045	186632	112567	132649	140221	128479	33157.5	35164.8	34224.5	34182.3	38457.7	40159.7	38831	39149.4	214585	238455	228234	227091	238457	263535	239662	247218	223597	241536	243023	236052
81	isocitric acid	3215.26	3414.25	3365.36	3331.62	3526.15	3714.02	3760.79	3666.99	3215.24	3451.28	3483.87	3383.46	10256.3	11452.3	8711.88	10140.2	6845.59	7125.45	6737.5	6902.85	6325.15	6514.19	6400.42	6413.25	5412.26	5624.18	5693.1	5576.51	2745.59	2975.41	2688.56	2803.19	3652.15	3845.75	3883.18	3793.69	5512.26	5748.36	5634.66	5631.76	1625.34	1845.12	1678.54	1716.33	1025.34	1245.26	1032.77	1101.12
82	inulotriose 2	528.26	530.19	528.916	529.122	661.23	653.48	669.423	661.378	598.36	621.04	590.179	603.193	836.25	851.02	833.759	840.343	601.25	625.31	622.97	616.51	516.39	538.79	601.608	552.263	1145.26	1352.26	1128.79	1208.77	735.26	759.85	767.833	754.314	1025.34	1245.84	729.636	1000.27	901.23	924.58	921.061	915.624	724.15	754.18	734.221	737.517	895.65	921.25	907.656	908.185
83	inositol-4-monophosphate	1498.67	1521.42	1481.18	1500.42	1279.26	1345.85	1192.53	1272.55	1526.34	1745.26	1757.12	1676.24	1026.34	1148.32	1099.77	1091.48	601.11	623.22	614.294	612.875	1285.64	1456.86	1210.24	1317.58	1025.95	1345.85	958.08	1109.96	1145.26	1352.85	1265.35	1254.49	685.49	691.21	722.95	699.883	779.65	795.15	784.809	786.536	632.58	675.48	630.148	646.069	321.45	376.48	372.814	356.915
84	inositol myo-	30152.3	32147.5	31425.2	31241.7	38156.2	41032.2	39164	39450.8	47856.9	48596.7	48778.7	48410.8	31465.3	32561.5	32595.9	32207.6	29865.5	32153.3	29615.2	30544.6	26354.2	28570	28073.5	27665.9	73156.2	75489.9	74169.4	74271.8	88456.9	90125.5	89815.8	89466.1	48596.7	50123.4	49476.1	49398.7	42156.4	44758.4	43278.1	43397.6	38459.8	40159.3	39869	39496	47856.5	49685.7	49177	48906.4
85	inositol allo-	2715.34	2986.51	2701.83	2801.23	1048.32	1147.85	1074.84	1090.34	1785.35	1925.02	1816.59	1842.32	1325.64	1452.16	1339.21	1372.34	1526.35	1625.34	1810.09	1653.93	1456.32	1625.94	1517.63	1533.3	1452.36	1526.34	1595.77	1524.82	762.35	795.15	790.089	782.53	1359.68	1625.34	1455.78	1480.27	978.45	998.21	994.877	990.512	862.01	885.39	865.684	871.028	1526.34	1748.21	1738.45	1671
86	idonic acid NIST	949.36	961.2	952.631	954.397	2015.96	2236.54	2346.36	2199.62	1145.23	1458.61	1266.99	1290.28	2748.15	2965.48	2720.2	2811.28	1325.64	1635.21	1363.99	1441.61	1785.49	1968.62	1769.09	1841.07	3015.29	3345.2	3176.12	3178.87	1746.25	1935.66	1850.71	1844.21	1025.34	1245.85	1077.69	1116.29	1325.64	1526.34	1528.39	1460.12	726.31	765.15	739.209	743.556	821.02	854.32	818.595	831.312
87	hydroxylamine	2564.19	2745.85	2561.58	2623.87	2645.75	2845.19	2827.69	2772.88	2014.35	2215.86	1935.05	2055.09	2145.36	2356.74	2256.33	2252.81	1526.34	1745.52	1712.83	1661.56	1125.31	1485.76	1171.02	1260.7	1785.49	1965.45	1874.36	1875.1	2415.36	2635.55	2497.79	2516.23	1802.31	1925.86	1846.86	1858.34	2145.36	2315.45	2249.18	2236.66	1526.34	1736.15	1683.18	1648.56	654.85	686.23	684.042	675.041
88	homoserine	1021.52	1135.26	940.151	1032.31	721.02	732.56	687.476	713.685	836.65	875.15	866.011	859.27	859.74	881.06	843.972	861.591	1026.35	1245.52	1234.27	1168.71	1258.64	1475.19	1432.22	1388.68	859.64	876.32	903.586	879.849	864.15	887.2	864.879	872.076	1526.37	1785.49	1745.96	1685.94	1025.32	1145.26	927.621	1032.73	1025.65	1245.58	1035.7	1102.31	1325.15	1526.34	1358.77	1403.42
89	guanosine	489.51	510.34	499.866	499.905	1148.15	1352.26	1116.68	1205.7	1236.54	1452.16	1501.96	1396.89	3125.64	3359.67	3238.32	3241.21	2215.3	2365.51	2072.54	2217.78	2235.16	2415.08	2467.8	2372.68	765.15	798.3	828.946	797.465	2415.36	2635.55	2463.03	2504.65	1236.54	1475.48	1457.45	1389.82	2135.15	2356.21	2346.1	2279.15	2015.32	2235.16	1914.07	2054.85	2154.85	2356.78	2282.57	2264.73
90	guanine	539.68	552.15	554.771	548.867	628.59	647.01	619.572	631.724	1125.31	1502.17	1106.22	1244.57	1856.45	2015.32	2074.86	1982.21	2748.59	2965.34	2955.64	2889.86	2015.35	2255.68	1970.58	2080.54	378.55	398.26	385.187	387.332	548.95	561.35	548.523	552.941	756.32	784.21	758.325	766.285	2315.25	2541.15	2618.64	2491.68	2415.85	2635.45	2682.88	2578.06	4859.68	5012.36	4974.66	4948.9
91	glycolic acid	3356.12	3516.27	3532.75	3468.38	2845.61	3102.25	2761.06	2902.97	3719.55	3917.64	3793.14	3810.11	4125.36	4326.59	4355.58	4269.18	6523.14	6748.59	6560.21	6610.65	6145.28	6352.11	6166.81	6221.4	4415.26	4625.31	4478.86	4506.48	2718.65	2985.64	2779.75	2828.01	2748.59	2965.14	2817.16	2843.63	4126.68	4325.78	4230.49	4227.65	4015.23	4236.15	4062.77	4104.72	6235.15	6485.97	6288.91	6336.68
92	glycine	351265	371425	358681	360457	1.02635e+06	1.24579e+06	823057	1.03173e+06	76485.3	78452.1	78676.3	77871.2	102564	124578	87991.8	105045	485968	501236	488087	491764	284536	301524	297490	294517	70159.4	72564.2	72770.7	71831.4	61253.4	63259.9	63689.5	62734.3	67485.6	69854.8	67798.2	68379.5	75489.6	77485.4	75885.5	76286.8	1.02586e+06	1.24588e+06	937298	1.06968e+06	126538	145237	147131	139635
93	glycerol-alpha-phosphate	11624.9	13421.1	10580.1	11875.3	10258.6	11485	9130.95	10291.5	10256.3	13256.8	11880.6	11797.9	11523.3	13645.3	11359.7	12176.1	6325.15	6548.75	6531.43	6468.44	11459	13654.9	13335.8	12816.5	21458.4	23568.3	23412	22812.9	17456.8	19385.6	19903.9	18915.5	5897.56	6012.34	5805.11	5905	10258.6	12459.6	11438.4	11385.5	9748.65	9985.31	9915.86	9883.27	3256.48	3415.26	3489.78	3387.17
94	glycerol-3-galactoside	20156.3	22365.6	23062.7	21861.6	83156.6	85362.1	84559.4	84359.4	76485.6	78451.1	78862.7	77933.1	68748.6	69854.8	67038	68547.1	94583.1	96584.2	96325.5	95830.9	59687.5	61253.1	60494.8	60478.5	48596.4	50123.6	50895.1	49871.7	221535	235690	252273	236499	39856.4	42159.7	39251.2	40422.4	31256.2	33854.2	33335.3	32815.2	31258.6	33159.4	33262.6	32560.2	51263.3	53148.7	52143.7	52185.3
95	glycerol	458967	478562	492357	476629	253614	234857	251804	246758	201536	221549	229704	217596	274859	296857	294787	288834	432651	457813	435868	442111	432659	457821	436989	442490	223645	241589	229639	231624	142536	185435	142288	156753	263515	284575	276230	274773	201536	223516	217000	214018	701536	724659	725695	717297	468598	487549	457907	471351
96	glyceric acid	173965	192637	177294	181299	148568	162534	141099	150734	123646	145269	133000	133972	47856.1	48563	45269.7	47229.6	39856.5	41256.3	38785.3	39966	64253.6	66458.3	67000.7	65904.2	128565	141586	126625	132259	175684	186532	168700	176972	43265.5	45126.3	46534.7	44975.5	34156.2	36521	35464.1	35380.5	36254.2	38457.2	37630.3	37447.2	70159.2	73256.5	71909.1	71775
97	glutamine dehydrated	3845.96	4125.64	3919.16	3963.59	2546.55	2635.14	2691.56	2624.42	5126.34	5585.96	4999.47	5237.26	3652.14	3974.15	3740.19	3788.83	2856.48	3152.05	2889.43	2965.99	3365.26	3514.16	3480.41	3453.28	2001.35	2145.19	1889.69	2012.08	5896.49	5935.21	6095.63	5975.78	4015.26	4215.87	4089.86	4107	3265.48	3415.68	3513.11	3398.09	4478.59	4685.94	4452.51	4539.01	5589.65	5748.85	5600.54	5646.35
98	glutamine	221536	241586	234988	232703	201536	221459	221232	214742	412567	431502	431955	425341	203642	223655	228395	218564	256315	278459	263619	266131	296855	321563	295864	304761	162535	187460	177570	175855	223645	248568	221725	231313	341527	365214	354693	353811	215485	236585	224668	225580	235689	251436	262457	249861	215487	235686	223292	224822
99	glutamic acid	43256.2	45782.2	44433.1	44490.5	72369.6	74859.2	72024.9	73084.5	102563	114858	87142.7	101521	51263.3	53264.2	53815.9	52781.2	73265.1	75481.2	73478.4	74074.9	102635	112549	94292.7	103159	289765	301526	307363	299551	10258.6	12569.8	13002.4	11943.6	152634	174586	154880	160700	66485.9	68597.4	66275.7	67119.7	79586.5	81256.3	80380.5	80407.8	112550	138567	110475	120531
100	glucose-6-phosphate	6748.95	6985.47	6875.85	6870.09	7648.98	7548.12	8146.27	7781.12	6015.37	6215.62	6360.68	6197.22	4625.31	4875.29	4685.26	4728.62	1986.54	2154.85	2159.39	2100.26	1856.95	1968.45	2136.79	1987.4	9015.37	9245.81	9070.52	9110.57	10256.3	12458.7	8162.55	10292.5	4415.26	4625.34	4613.82	4551.47	3025.85	3156.45	3151.76	3111.35	1325.64	1526.34	1586.66	1479.55	801.52	835.45	829.117	822.029
101	glucose-1-phosphate	27153.2	29458.8	26640.3	27750.8	36254.2	38745.3	36017.9	37005.8	38596.4	39856.4	40180.7	39544.5	35261.4	37485.1	36960.6	36569.1	35264.2	37485.3	37683.9	36811.1	27485.7	29365.5	29731.8	28861	36859.2	38795.1	35398.1	37017.4	63254.8	65487.9	63437.3	64060	37485.6	39856.7	36972.1	38104.8	32154.6	34159.8	35177.1	33830.5	35264.2	37485.9	35324.8	36025	40159.3	42365.2	41030.4	41185
102	glucose	1.56939e+06	1.7824e+06	1.66286e+06	1.67155e+06	1.45237e+06	1.62355e+06	1.47036e+06	1.51542e+06	1.45237e+06	1.63524e+06	1.70696e+06	1.59819e+06	1.52635e+06	1.87456e+06	1.6908e+06	1.69724e+06	1.26549e+06	1.45237e+06	1.20724e+06	1.30836e+06	1.45237e+06	1.63525e+06	1.70719e+06	1.59827e+06	1.02565e+06	1.24586e+06	1.20128e+06	1.1576e+06	901255	924585	879140	901660	665898	685947	672761	674869	1.02564e+06	1.24588e+06	1.04402e+06	1.10518e+06	1.42569e+06	1.62535e+06	1.465e+06	1.50535e+06	2.53615e+06	2.74586e+06	2.64774e+06	2.64325e+06
103	gluconic acid	1032.15	1174.48	935.654	1047.43	1534.28	1845.2	1794.44	1724.64	3152.64	3325.67	3295.54	3257.95	4326.52	4512.36	4628.34	4489.07	10263.5	12856.4	7562.73	10227.6	13465.3	15263.5	15557.8	14762.2	1849.67	2015.34	2042.25	1969.09	4516.35	4785.95	4701.52	4667.94	3125.46	3325.64	3377.5	3276.2	3652.15	3845.75	3791.4	3763.1	4215.36	4478.59	4322.14	4338.7	8215.65	8475.49	8302.7	8331.28
104	glucoheptulose	289.53	298.3	288.993	292.274	486.32	498.12	485.702	490.047	326.58	342.01	327.151	331.914	489.65	498.21	510.669	499.51	512.2	536.56	542.016	530.259	512.06	538.63	519.261	523.317	489.69	451.2	558.405	499.765	674.26	692.01	679.349	681.873	586.56	597.15	614.952	599.554	456.37	498.15	468.185	474.235	672.15	698.54	680.973	683.888	556.32	589.54	566.143	570.668
105	gamma-tocopherol	849.32	861.04	846.776	852.379	725.26	731.24	733.828	730.109	1125.16	1325.85	1277.05	1242.69	921.03	935.14	893.754	916.641	589.76	612.05	597.102	599.637	629.75	641.22	643.421	638.13	1125.64	1345.58	1268.81	1246.68	1025.65	1256.34	1173.6	1151.86	848.59	865.95	843.342	852.627	1025.64	1245.78	1260.51	1177.31	801.26	842.32	850.618	831.399	576.15	598.21	596.413	590.258
106	galacturonic acid	3012.25	3215.74	2861.43	3029.81	2145.86	2356.14	2242.02	2248.01	2356.48	2541.36	2797.79	2565.21	2635.14	2874.15	2640.82	2716.7	4215.36	4485.95	4332.15	4344.49	3415.26	3652.48	3576.43	3548.06	3256.85	3415.28	3478.07	3383.4	1725.64	1926.38	1875.86	1842.63	1856.59	2015.36	2024.82	1965.59	2856.95	3015.26	3094.36	2988.86	3625.48	3845.97	3806.1	3759.18	4315.25	4568.51	4320.55	4401.44
107	galactose-6-phosphate 1	1325.34	1543.57	1627.37	1498.76	1245.85	1425.75	1493.87	1388.49	1526.34	1452.37	1551.51	1510.07	968.45	998.21	959.202	975.287	824.15	845.61	847.097	838.952	625.34	685.47	679.106	663.305	1625.34	1874.59	1742.06	1747.33	2215.36	2453.51	2369.86	2346.24	1654.85	1825.31	1837.88	1772.68	865.21	889.15	856.87	870.41	721.25	745.95	750.897	739.366	462.31	487.95	469.312	473.191
108	galactonic acid	1025.64	1245.78	1269.44	1180.29	1346.52	1526.34	1414.09	1428.98	3126.54	3415.78	3175.32	3239.21	4315.26	4625.31	4549.81	4496.79	8025.31	8145.26	8084.49	8085.02	12586.5	16352.5	11924.3	13621.1	2045.33	2154.85	2137.31	2112.5	3859.65	4125.01	3801.77	3928.81	2415.36	2635.41	2568.88	2539.88	3415.26	3652.49	3668.43	3578.73	3623.48	3845.75	3780.74	3749.99	7548.69	7785.42	7673.13	7669.08
109	galactinol	29683.6	31485.5	30926.1	30698.4	134679	163429	133455	143855	79462.6	81263.6	79782.7	80169.6	50126.3	52648.8	53179.9	51985	57489.6	59684.2	58637.7	58603.8	41526.4	45126.3	46061.6	44238.1	67485.6	69582.3	68942.4	68670.1	312564	335265	313024	320284	56234.2	58746.6	56155.1	57045.3	51254.3	53164.8	54194	52871	54879.6	57487.6	55112.2	55826.5	53124.6	55754.8	53150.4	54009.9
110	GABA	125867	142537	130716	133040	124579	135264	74172.2	111338	182634	201536	202367	195512	398564	412563	363380	391502	478565	496585	471387	482179	712564	721536	726318	720140	256315	287456	250703	264825	332756	352615	335605	340325	152635	174585	159002	162074	284660	301526	294648	293611	485967	501237	499406	495537	864575	884512	861052	870047
111	fumaric acid	8457.23	8674.15	8458.84	8530.07	6589.74	6523.19	7107.66	6740.2	11745.6	12365.5	14039.8	12716.9	7458.96	7648.52	7546.22	7551.23	10263.4	12458.3	10153.3	10958.3	11256.3	13526.8	9228.35	11337.1	13468.5	15263.5	15352.5	14694.8	38459.7	40152.3	39754.7	39455.5	44758.9	46859.3	44893.5	45503.9	8895.65	9125.01	8951.9	8990.85	5236.48	5478.15	5312.24	5342.29	24156.3	26358.5	26402.1	25639
112	fructose-6-phosphate	3256.14	3415.2	3279.88	3317.07	4126.3	4215.89	4168.88	4170.36	2715.89	2968.31	2961.35	2881.85	3015.26	3245.98	3064.58	3108.61	1025.34	1245.26	1244.53	1171.71	1205.31	1325.34	1238.35	1256.33	4015.36	4125.87	4198.65	4113.29	6015.23	6245.75	6128	6129.66	2256.35	2415.26	2360.57	2344.06	2015.32	2145.25	1859.01	2006.53	829.35	841.02	842.734	837.701	526.35	545.12	546.459	539.31
113	fructose	895623	923515	886310	901816	912564	935685	934088	927446	812564	823615	792469	809549	938272	956235	934658	943055	674860	695832	692689	687794	874596	895686	888285	886189	596848	623514	605512	608625	421536	445867	438833	435412	374860	395631	396373	388955	596848	612534	615837	608406	831526	854796	844092	843472	1.74568e+06	1.98564e+06	1.67743e+06	1.80292e+06
114	ethanolamine	286419	301526	306386	298111	341527	362501	351105	351711	326585	341526	343392	337168	341526	365215	351773	352838	335649	351264	340923	342612	335681	351489	352614	346595	314680	332660	333364	326901	457827	487513	462945	469428	401526	412563	395278	403122	223654	241537	241373	235521	195865	215488	204831	205394	301524	312565	291155	301748
115	erythritol	7315.26	7548.21	7406.66	7423.38	6235.14	6412.25	6476.62	6374.67	6413.28	6648.57	6538.85	6533.57	7015.32	7245.68	7320.1	7193.7	5698.26	5845.55	5732.95	5758.92	5689.47	5896.15	5610.45	5732.02	8897.15	9102.24	8797.63	8932.34	10236.1	12854.6	7931.2	10340.6	6458.79	6635.21	6701.02	6598.34	6359.48	6584.47	6306.76	6416.9	6748.59	6958.32	6988.99	6898.63	8015.35	8264.55	8153.85	8144.58
116	elaidic acid	859.32	862.15	873.135	864.868	951.26	954.36	951.67	952.43	681.29	693.11	701.476	691.959	658.95	678.15	670.773	669.291	3021.89	3125.26	2959.72	3035.62	1035.62	1145.2	922.349	1034.39	1526.33	1785.42	1594.84	1635.53	1059.32	1245.85	919.261	1074.81	1625.34	1856.48	1676.85	1719.56	1028.95	1245.85	1323.87	1199.56	1024.15	1245.62	785.407	1018.39	1025.64	1245.85	1154.77	1142.09
117	cytidine-5'-diphosphate deriv.	1126.35	1325.64	1267.09	1239.69	2564.12	2748.21	2572.17	2628.17	1126.34	1364.58	1269.65	1253.52	6658.45	6845.21	6720.48	6741.38	6235.14	6412.29	6497.75	6381.73	8465.32	8645.74	8607.67	8572.91	4516.38	4785.19	4718.68	4673.42	3256.48	3415.26	3525.04	3398.93	2015.77	2235.98	2264.08	2171.94	4612.56	4857.45	4663.41	4711.14	7958.64	8215.34	7951.39	8041.79	6012.25	6214.35	6009.56	6078.72
118	cysteine	498.62	521.36	507.967	509.316	869.45	889.01	876.757	878.406	932.15	941.22	938.046	937.139	1025.64	1325.48	1036.64	1129.25	498.58	516.77	489.79	501.713	601.25	623.25	605.574	610.025	1026.35	1245.58	1126.3	1132.74	512.06	534.18	536.464	527.568	1625.86	2415.8	1268.86	1770.17	732.15	751.02	744.215	742.462	886.15	899.32	903.274	896.248	624.15	648.99	623.344	632.161
119	citric acid	58964.6	61253.5	59551.2	59923.1	63259.5	66487.1	62817.1	64187.9	91256.3	93256.9	92638.8	92384	86594.8	89745	85339.9	87226.6	102548	124585	100999	109378	71259.9	73168.4	72301.5	72243.3	112565	132565	137237	127455	184536	201537	196321	194131	134680	152648	158345	148558	102534	124586	93444.3	106855	47859.7	49523.2	48872.5	48751.8	26354.2	28457.5	28156.6	27656.1
120	citramalic acid	516.32	532.01	520.564	522.965	601.23	621.85	595.52	606.2	419.55	431.61	435.238	428.799	421.05	432.51	420.257	424.606	753.19	761.28	771.752	762.074	425.67	485.12	526.552	479.114	651.26	684.35	696.91	677.507	701.32	725.61	698.138	708.356	912.35	938.85	933.231	928.144	482.32	499.15	505.825	495.765	342.15	361.25	356.043	353.148	473.25	795.34	177.069	481.886
121	capric acid	1895.34	2015.35	2085.58	1998.76	5316.47	5469.22	6004.17	5596.62	2635.14	2831.05	2647.65	2704.61	4015.32	4215.8	4133.86	4121.66	3156.26	3315.24	3187.58	3219.69	2635.14	2845.41	2866.84	2782.46	6235.14	6412.28	6348.38	6331.93	14562.4	16352.5	15350.6	15421.8	2745.96	2936.54	3017.17	2899.89	6956.15	7125.46	6967.37	7016.33	2145.36	2356.48	2111.98	2204.61	2015.34	2285.46	2275.65	2192.15
122	butyrolactam NIST	2985.65	3125.64	3143.55	3084.95	2634.11	2874.59	2627.1	2711.93	3615.85	3945.75	3841.65	3801.08	9236.45	9435.15	9484.35	9385.32	9236.54	9478.15	9241.59	9318.76	10256.3	12458.8	10202.3	10972.5	3845.95	4015.23	4052.11	3971.1	5778.36	5685.59	5526.54	5663.5	4856.95	5012.34	4861.17	4910.15	5126.34	5314.06	5343.12	5261.17	6514.26	6748.59	6630.39	6631.08	10256.3	12458.4	9978.52	10897.7
123	butane-2,3-diol (NIST)	77486	79485.2	79470.7	78813.9	11458.3	14152.6	11196.9	12269.3	22365.2	24153.8	23762.1	23427	16253.5	18745.3	18217.1	17738.6	55642	57485.3	54874.6	56000.7	20153.3	22365.4	21927.4	21482	12586.5	14526.4	13442.8	13518.6	10236.6	11458.8	9777.11	10490.8	6859.25	7015.26	6929.86	6934.79	12568.6	14526.4	14807.8	13967.6	13256.5	15237	15999.4	14830.9	7315.26	7548.62	7416.88	7426.92
124	biuret	839.53	841.2	867.262	849.331	568.99	581.44	588.32	579.583	918.35	935.25	921.853	925.151	1021.26	1125.54	1037.64	1061.48	2236.51	2415.26	2303.66	2318.48	1685.49	1874.32	1835.25	1798.35	824.15	867.99	907.091	866.41	975.26	998.02	1001.73	991.669	1235.15	1452.16	1022.82	1236.71	3015.24	3265.14	3081.15	3120.51	1845.67	2015.34	1947.08	1936.03	1864.25	2015.65	2058.93	1979.61
125	beta-sitosterol	20159.3	22145.7	22414.5	21573.2	23564.2	24156.8	27163.1	24961.4	21456.8	24153	21007.7	22205.9	24153.3	26341.5	26397.3	25630.7	21548.4	26531	19552.6	22544	24159.7	26354	25701.5	25405.1	26357.2	28754	28601.6	27904.3	35162.5	37485.7	38123.3	36923.8	28645.6	30125.5	30339.9	29703.7	22365.5	24153.8	25321.8	23947	19586.5	21548.4	18982.3	20039.1	14523.3	16253.9	15869.8	15549
126	beta-gentiobiose	3845.95	4015.26	4045.71	3968.97	7215.85	7564.21	7333.67	7371.24	5864.97	5964.23	6082.09	5970.43	10256.5	13526.4	11511.7	11764.9	9785.46	9985.12	9711.79	9827.46	9356.88	9645.84	10002.8	9668.51	7648.55	7845.21	7900.6	7798.12	7215.89	7485.65	7253.17	7318.24	7015.26	7245.85	7312.5	7191.2	7548.65	7648.25	7700	7632.3	7034.23	7245.85	7258.32	7179.47	10256.3	12548.7	9026.58	10610.6
127	beta-alanine	6012.35	6235.14	6318.61	6188.7	4015.23	4158.21	4371.61	4181.68	6235.14	6413.22	6364.61	6337.66	15263.8	17853.3	14892.4	16003.2	30125.2	32652.2	31472.5	31416.6	14589.3	16253.5	15592.7	15478.5	6748.52	6953.14	6944.39	6882.02	4125.26	4326.51	4239.59	4230.45	3516.24	3874.49	3666.01	3685.58	15685.6	17456.8	16452.4	16531.6	17456.8	19754.6	17885.8	18365.7	12658.3	14523.3	13383	13521.5
128	benzoic acid mix spec	10256.4	12458.3	10461.7	11058.8	12458.3	16253.8	11147.4	13286.5	20153.2	21548.7	18868.8	20190.2	12548	13526.5	9963.17	12012.6	14526.4	16352.7	14517.4	15132.1	12548.7	14523.1	12182.3	13084.7	17856.5	19685.3	18530.5	18690.8	20159.3	22145.4	18667.4	20324.1	15263.5	17459	15700.1	16140.9	13258.6	15263.5	15303.3	14608.5	16854.3	18564.8	17346.7	17588.6	10025.3	12351.5	7880.76	10085.9
129	azelaic acid	810.32	826.37	823.159	819.95	1452.66	1625.01	1465.02	1514.23	1025.36	1245.87	1052.32	1107.85	536.26	558.59	543.982	546.277	1785.64	1968.24	1755.19	1836.36	1364.25	1526.37	1364.99	1418.54	965.23	987.45	1000.7	984.459	864.15	884.12	874.615	874.295	1023.65	1245.26	858.13	1042.35	817.26	831.02	833.443	827.241	1625.14	1832.02	1659.9	1705.69	1125.64	1358.49	1199.59	1227.91
130	aspartic acid	152635	187433	158133	166067	102633	124578	110402	112538	142539	163425	151490	152484	124578	136497	103273	121450	89562.3	92154.8	89666.3	90461.1	102564	126358	126224	118382	152635	163426	181875	165979	196535	221536	182346	200139	142536	162535	145338	150136	132564	152635	137504	140901	54216.8	56238.9	55283.3	55246.4	38459.8	40152.3	40107.8	39573.3
131	aspartate minor	29365.2	31526.5	30508.9	30466.8	25648.9	27143.2	28120.2	26970.7	20153.6	21548.3	18396.9	20032.9	21548.4	23658.1	23247.3	22817.9	17859.3	19264	17536.8	18220	21548.2	23568.3	22365.2	22493.9	33458.7	36524.2	34477.7	34820.2	42159.7	44753.1	44022.6	43645.1	25648.7	27859.5	26758.9	26755.7	21548.3	23568.1	20907.6	22008	9658.74	9845.32	9852.87	9785.64	6325.48	6548.21	6614.52	6496.07
132	asparagine	384527	401526	401817	395957	124586	143527	144197	137436	745896	764860	744010	751589	412536	421537	382814	405629	501363	521436	503902	508900	431527	451286	463870	448894	55689.2	57486.6	55502.2	56226	30152.7	33154.8	30295.8	31201.1	102564	124586	75988.1	101046	88569.5	90125.6	89457.2	89384.1	162535	185264	170844	172881	142536	163426	162584	156182
133	arbutin	972.13	991.08	985.789	983	935.16	957.84	945.091	946.03	926.65	942.01	944.353	937.671	801.23	826.35	830.854	819.478	866.35	888.12	862.523	872.331	512.23	535.62	609.222	552.357	1245.26	1352.68	740.729	1112.89	1256.34	1452.26	1396.68	1368.43	1054.26	1174.48	1002.48	1077.07	512.06	531.84	520.404	521.435	854.32	876.45	877.293	869.354	625.34	645.78	639.502	636.874
134	arachidic acid	3146.58	3325.56	3187.48	3219.87	3415.26	3625.14	3471.88	3504.09	3625.15	3845.75	3767.52	3746.14	3021.25	3145.28	2918.63	3028.39	7015.23	7245.26	7310.86	7190.45	4316.25	4585.6	4483.9	4461.92	3526.48	3748.5	3720.67	3665.22	2845.26	3015.24	3022.4	2960.97	4856.95	5012.34	5053.19	4974.16	3325.14	3516.24	3500.42	3447.27	3012.25	3215.45	3021.77	3083.16	2745.48	2965.68	2765.39	2825.52
135	arabitol	90125.4	92154.3	91790.7	91356.8	102638	126360	107812	112270	3512.04	3625.18	3171.92	3436.38	4526.31	4785.48	4678.53	4663.44	24156.4	26359	24772.4	25095.9	12653.4	16352.4	12051.1	13685.6	1745.62	1932.01	1737.23	1804.95	6015.34	6245.11	6211.18	6157.21	9875.12	9985.32	10055.4	9971.95	37458.5	39452	37950.8	38287.1	16857.6	18456.3	16518.2	17277.4	17459.7	19658.3	16959.1	18025.7
136	arabinose	7845.29	8015.34	8093.14	7984.59	9356.12	9745.09	9634.02	9578.41	11265.3	12458.7	12207.1	11977	43152.7	45123.7	44135.9	44137.4	53956.6	56231.1	53147.8	54445.2	45872.2	47321.1	45661.5	46284.9	13468.2	15263.4	15835	14855.6	8356.49	8615.28	8452.34	8474.7	9658.15	9865.12	9619.14	9714.14	16859.1	18256.9	16187.5	17101.2	17456.6	19658.2	18961.1	18692	50124.8	52164.5	53583.9	51957.8
137	alpha ketoglutaric acid	7245.12	7485.51	7416	7382.21	5126.34	5214.87	4920.36	5087.19	6582.01	6415.32	6592.84	6530.06	1235.15	1342.15	1153.99	1243.76	2015.37	2236.59	2080	2110.65	1026.35	1148.75	1048.15	1074.42	8569.45	8745.02	8627.58	8647.35	13465.9	15378.4	14885.5	14576.6	6125.34	6325.15	6377.5	6276	4012.32	4152.59	4046.95	4070.62	1452.36	1635.48	1499.98	1529.27	1125.69	1352.87	1350.04	1276.2
138	allantoin	80126.4	82147.5	81347.1	81207	55869.2	57184.6	57691.2	56915	87456.3	88623.1	88781.2	88286.9	102534	123660	93781.9	106659	82456.6	84258.4	83263.7	83326.2	96315.2	98564.2	98066.4	97648.6	23658.5	25143.2	23391.4	24064.3	43156.2	46859.8	43237.1	44417.7	21458.6	23658.6	21523.7	22213.6	31256	33152.4	32466.4	32291.6	18459.7	20154.2	19636.1	19416.7	49586.7	51265.4	49909.7	50253.9
139	allantoic acid -H2O	125637	145237	136808	135894	145237	162538	161768	156514	253612	274486	263377	263825	163530	148568	212073	174723	145268	163524	154132	154308	180237	198625	173327	184063	92365.2	94583.7	93936.5	93628.5	79465.2	82156.4	79733.6	80451.7	46253.2	48759.6	46261.7	47091.5	53126.5	55487.2	55795.5	54803.1	114586	138565	123360	125503	30152.2	32154.3	27733.1	30013.2
140	alanine	412563	431527	437249	427113	316245	335265	325586	325699	316524	335649	309382	320518	612534	635254	629670	625819	451236	478596	452101	460644	715961	732654	731403	726673	665897	684512	689001	679804	341527	362595	354384	352836	371929	391828	385149	382968	668595	684512	662715	671941	721536	748597	721653	730595	932564	956832	949566	946321
141	adenosine-5-phosphate	2415.36	2635.14	2692.61	2581.04	1025.85	1236.42	1284.59	1182.29	1025.31	1125.3	1024.2	1058.27	1452.35	1526.37	1631.94	1536.89	775.32	795.15	783.734	784.735	856.95	897.54	884.259	879.583	3415.26	3658.48	3614.2	3562.65	2356.59	2641.15	2336.28	2444.67	653.26	687.41	759.149	699.94	1364.25	1526.34	1475.07	1455.22	601.37	634.15	618.477	617.999	321.15	346.85	340.298	336.099
142	adenosine	5689.24	5968.02	5542.6	5733.29	11256.3	13458.7	12011.6	12242.2	8745.26	8965.21	8739.3	8816.59	12458.6	14256.3	9654.31	12123.1	7145.26	7315.01	7213.76	7224.68	9345.85	9586.32	9403.69	9445.29	6325.45	6548.75	6385.44	6419.88	24159.8	26348.7	25696.1	25401.6	12563.5	14523.6	14801	13962.7	7946.02	8125.34	8122.59	8064.65	6458.97	6685.49	6545.02	6563.16	10235.1	12458.3	7911.34	10201.6
143	adenine	2385.41	2514.26	2506.41	2468.69	3015.22	3145.08	2875.75	3012.02	3526.14	3715.02	3675.75	3638.97	7012.26	7185.64	6859.79	7019.23	8326.54	8548.21	8789.4	8554.72	8015.32	8264.22	8281.63	8187.06	6859.74	7015.24	6918.95	6931.31	3015.24	3256.44	3183.33	3151.67	2415.36	2635.48	2557.86	2536.23	7615.02	7845.19	7663.42	7707.88	11256.3	13586.5	14001.7	12948.2	18546.6	20159.6	18590	19098.7
144	aconitic acid	668.59	681.04	671.929	673.853	986.52	998.31	1011.99	998.941	821.32	846.25	825.959	831.176	901.23	925.34	888.549	905.04	1245.35	1452.19	1381.55	1359.7	516.38	564.12	658.086	579.529	1025.35	1145.26	1023.18	1064.6	1025.34	1145.87	1053.38	1074.86	1025.64	1245.26	1295.9	1188.93	915.28	949.67	953.19	939.38	843.26	887.65	867.569	866.16	753.26	779.65	767.806	766.905
145	acetophenone NIST	6859.74	7015.32	6945.62	6940.23	7215.96	7458.61	7744.48	7473.02	8859.32	9015.21	8833.57	8902.7	2536.15	2714.02	2704.15	2651.44	6235.14	6532.19	6414.45	6393.93	4215.36	4456.28	4491.43	4387.69	5412.36	5685.94	5488.83	5529.04	3745.48	3985.64	3882.99	3871.37	6125.34	6325.15	6347.61	6266.03	3325.64	3516.24	3621.71	3487.86	6748.59	6985.32	6865.96	6866.62	3326.58	3514.21	3511.76	3450.85
146	5-methoxytryptamine	8659.14	8845.26	8783.11	8762.5	64175.2	66589.2	65482.2	65415.5	20153.5	21548.7	19159.4	20287.2	3026.35	3285.74	3199.23	3170.44	326.54	351.02	359.039	345.533	215.36	251.08	264.863	243.768	325.15	375.2	455.196	385.182	85692.3	87459.5	87268.3	86806.7	241537	263515	262111	255721	11256.9	13468.6	11382.7	12036	402.32	425.65	423.708	417.226	659.28	687.21	680.07	675.52
147	5-hydroxynorvaline NIST	3015.24	3265.15	3145.47	3141.95	3564.18	3745.22	3698.8	3669.4	6325.14	6415.32	6617.58	6452.68	3015.26	3256.52	3259	3176.93	2415.36	2635.48	2703.75	2584.86	2365.48	2645.24	2439.01	2483.24	2635.15	2874.59	2609.17	2706.3	4316.85	4585.59	4441.05	4447.83	3415.26	3625.48	3686.95	3575.9	2236.45	2415.85	2281.26	2311.19	2415.85	2635.87	2635.32	2562.35	1856.34	2015.34	2093.62	1988.43
148	5-aminovaleric acid	2635.14	2845.79	2669.53	2716.82	2845.01	3015.22	2707.48	2855.9	2895.64	3015.24	3026.51	2979.13	4015.29	4285.77	4230.93	4177.33	6859.48	7015.22	6891.58	6922.09	4125.16	4236.51	4421.51	4261.06	2356.98	2563.14	2368.92	2429.68	2356.84	2514.02	2569.07	2479.98	2015.34	2215.45	2318.81	2183.2	2845.67	3015.24	2972.12	2944.34	4015.28	4265.37	4084.07	4121.57	2356.48	2563.48	2509.97	2476.64
149	3-hydroxypropionic acid	1236.54	1452.29	1352.91	1347.25	1346.55	1526.34	1516.29	1463.06	1452.36	1634.25	1550.18	1545.6	2015.37	2285.94	2015.91	2105.74	3365.19	3514.02	3324.06	3401.09	2154.39	2385.91	2176.06	2238.79	1526.34	1748.59	1623.49	1632.81	1485.95	1635.15	1589.03	1570.04	1452.26	1635.25	1485.93	1524.48	1526.34	1750.82	1674.38	1650.51	1785.49	1965.48	1941.5	1897.49	1967.13	2154.86	2098.66	2073.55
150	3-hydroxybutanoic acid mix spec	1126.34	1385.49	1254.89	1255.57	1125.26	1452.06	770.351	1115.89	1346.25	1526.34	1605.55	1492.71	1825.34	2015.34	1976.39	1939.02	546.25	571.2	565.187	560.879	867.48	895.71	883.015	882.068	815.23	834.15	813.984	821.121	1526.34	1748.52	1672.68	1649.18	1526.34	1745.85	1703.67	1658.62	1126.35	1345.85	1331.47	1267.89	1025.64	1452.16	927.969	1135.26	972.19	996.34	982.479	983.67
151	3-aminoisobutyric acid	1025.36	1236.25	1018.23	1093.28	986.26	997.21	1013.39	998.954	1624.52	1745.26	1634.23	1668	1635.24	1825.46	1798.4	1753.03	4475.48	4785.49	4500.49	4587.15	2801.26	2985.31	2877.26	2887.94	735.16	765.22	763.665	754.682	1346.58	1675.48	1416.31	1479.46	1025.32	1245.59	1277.19	1182.7	1245.85	1452.36	1339.03	1345.75	2015.34	2245.85	2202.14	2154.44	1526.34	1785.49	1615.32	1642.38
152	2-hydroxyglutaric acid	2564.78	2748.59	2689.16	2667.51	2415.36	2635.11	2477.84	2509.44	3125.26	3345.75	3289.92	3253.64	4325.61	4578.21	4508.09	4470.64	7748.52	7956.2	7701.29	7802	5326.48	5548.72	5564.69	5479.96	4315.25	4526.35	4530.24	4457.28	3015.26	3215.01	2806.53	3012.27	2415.36	2635.45	2539	2529.94	6415.37	6625.01	6634.63	6558.34	5485.65	5689.14	5621.23	5598.67	6859.74	7012.32	6966.8	6946.29
153	2-hydroxyadipic acid	635.59	657.48	649.49	647.52	487.25	498.6	480.303	488.718	603.21	621.45	591.663	605.441	486.37	495.29	491.22	490.96	652.31	681.75	676.098	670.053	485.65	512.06	497.163	498.291	501.23	523.85	481.613	502.231	432.56	457.84	489.411	459.937	612.35	638.49	654.303	635.048	401.26	431.25	423.867	418.792	601.85	635.75	638.668	625.423	472.19	499.89	484.002	485.361
154	2-deoxyerythritol	13256.5	15263.5	13117.3	13879.1	6125.32	6352.15	6213.45	6230.31	6235.14	6415.23	6423.25	6357.87	16853.5	18253.1	17188.8	17431.8	7048.59	7214.35	7334.82	7199.25	10256.4	12450.9	10341.2	11016.2	6125.34	6325.48	6183.35	6211.39	6325.48	6659.86	6443.67	6476.34	5012.64	5264.86	5238.22	5171.91	4136.15	4315.87	4201.97	4218	6125.59	6325.47	6357.83	6269.63	7845.59	8012.35	7974.76	7944.23
155	2-aminoadipic acid	2356.48	2215.48	2853.89	2475.28	2015.35	2244.25	1968.35	2075.98	6125.97	6412.32	6108.82	6215.7	10256.3	11452.9	9692.82	10467.3	9658.46	9841.2	9778.7	9759.45	14523.6	15263.7	16612	15466.4	9865.59	9985.85	9959.16	9936.87	2015.34	2265.85	2069.45	2116.88	2415.38	2637.78	2462.83	2505.33	17459	19658.3	17275.7	18131	19586.6	21548.1	19795.9	20310.2	22365.5	24156.3	23593.1	23371.6
156	1-monostearin	725.32	741.05	739.142	735.171	462.31	451.08	461.823	458.404	345.26	358.91	369.182	357.784	215.35	239.52	245.108	233.326	910.11	941.35	909.459	920.306	241.15	268.95	251.075	253.725	301.25	326.25	347.968	325.156	213.26	253.74	369.764	278.921	501.26	538.44	522.58	520.76	734.15	795.21	698.733	742.698	286.15	312.85	316.888	305.296	186.56	199.2	210.264	198.675
157	1-monopalmitin	1023.65	1045.26	945.604	1004.84	1056.37	1245.26	1190.28	1163.97	879.65	895.12	919.318	898.029	1452.36	1538.67	1667.25	1552.76	2235.15	2365.14	2389.99	2330.09	2695.98	2845.15	2852.04	2797.72	1265.85	1475.49	1266.1	1335.81	1242.01	1452.66	1071.24	1255.3	1025.64	1236.45	991.519	1084.54	1025.64	1245.85	1292.47	1187.99	2015.34	2245.14	1871.61	2044.03	2154.36	2356.85	2375.63	2295.61
158	1-hexadecanol	839.65	849.51	833.741	840.967	1065.32	1147.58	812.065	1008.32	1025.34	1245.59	1242.93	1171.29	925.75	956.12	932.969	938.28	924.19	943.57	930.145	932.635	1026.35	1145.2	1017.68	1063.08	1265.37	1635.02	1136.96	1345.78	1059.68	1245.15	865.502	1056.78	826.35	875.48	875.789	859.206	1023.65	1145.26	962.367	1043.76	1065.34	1185.48	1148.09	1132.97	1025.31	1245.26	753.054	1007.87
159	1,3-diaminopropane	651.03	662.85	646.567	653.482	642.01	658.97	659.756	653.579	921.26	935.14	871.898	909.433	2563.1	2745.43	2733.83	2680.79	9658.46	9821.23	9688.79	9722.83	4562.31	4785.19	4536.15	4627.88	1052.34	1245.87	906.768	1068.33	624.84	673.28	657.087	651.736	1121.23	1254.19	1175.42	1183.61	1245.85	1452.36	1299.37	1332.53	1635.14	1856.35	1637.9	1709.8	3356.15	3516.28	3589.02	3487.15
160	503594	1594.35	1250.45	1214.23	1353.01	1017.53	1179.64	948.585	1048.59	1712.49	1806.78	1207.28	1575.51	1751.79	1040.32	1037.4	1276.5	4452.43	2942.43	3447.86	3614.24	1856.04	1189.85	1503.47	1516.45	3012.4	1145.76	1548.34	1902.17	908.201	1746.29	441.928	1032.14	1936.84	1018.12	941.346	1298.77	1000.94	2611.1	1132.07	1581.37	427.864	1453.84	2423.82	1435.18	1062.23	2307.68	2261.35	1877.09
161	503549	520.203	388.165	378.728	429.032	379.906	431.339	405.622	405.622	559.563	318.545	425.121	434.409	547.434	470.085	389.139	468.886	963.237	591.836	588.421	714.498	1375.91	505.688	915.348	932.314	621.914	302.533	471.441	465.296	1339.33	1065.72	418.842	941.299	790.546	1419.89	2491.27	1567.23	762.839	436.928	788.565	662.777	2246.29	1547.98	647.441	1480.57	646.896	424.845	874.53	648.757
162	503538	20324.5	18955.4	8655.73	15978.5	14461.8	16260.2	19861	16861	27328.4	15052	20480.5	20953.6	18733.5	33644.9	11283.7	21220.7	17116.1	17246.6	18512.2	17625	16893.1	5475.46	10850.4	11073	35565.7	19139	32870.5	29191.7	27408.6	16928.2	18267.5	20868.1	22148.5	10847.7	20796.6	17930.9	28856.1	24426.1	16960.1	23414.1	16953	34731.9	17690.4	23125.1	16018	18101	10871.6	14996.9
163	503532	2991.87	2693.09	4317.61	3334.19	3097.67	2936.62	3017.14	3017.14	3781.74	3694.52	3733.09	3736.45	7007.16	6639.12	4176.68	5940.99	7013.3	5583.36	9110.77	7235.81	2756.59	3775.66	3295.93	3276.06	2694.96	5087.27	10114.3	5965.5	5693.04	4375.08	10599.7	6889.26	4914.56	5049.5	5336.29	5100.12	3955.21	3126.52	5251.13	4110.95	4567.68	1732.76	3890.09	3396.84	3050.7	2671.37	2362.09	2694.72
164	503444	4340.12	4287.89	5190.02	4606.01	510.417	402.529	456.473	456.473	544.365	345.338	340.851	410.185	474.443	524.888	126.15	375.16	419.052	370.504	334.084	374.547	1973.09	265.593	1069.41	1102.7	15904.2	328.28	514.907	5582.45	777.448	12960.7	590.337	4776.16	1067.24	1680.12	1358.06	1368.47	330.564	2040.74	424.153	931.819	309.519	2527.67	342.763	1059.98	385.932	347.6	3116.58	1283.37
165	503442	33141.1	31637.4	34996.6	33258.4	40115.9	35698.5	39407.2	38407.2	37111.4	42908.3	40344.9	40121.5	26484.6	33000	33585	31023.2	48158.9	38283.1	42455.5	42965.9	25138.9	25388.5	25271	25266.2	50381.5	30257.6	37043.2	39227.5	97545	97769.9	35522.4	76945.8	146927	52216.2	84361.4	94501.7	40062.9	25802.3	39607.5	35157.6	52356.5	26657.3	308495	129169	76304.3	45567.8	42792	54888
166	500095	5963.32	5429.27	5582.17	5658.25	1181.53	976.076	928.803	1028.8	4205.67	4113.42	4249.55	4189.54	1501.94	2728.47	1416.67	1882.36	1079.64	3171.35	1074.5	1775.16	890.995	2547.56	1767.72	1735.43	1781.53	2551.15	979.662	1770.78	1339.33	1839.78	1965.59	1714.9	4554.42	2611.49	350.756	2505.56	1669	1436.37	442.074	1182.48	1463.39	522.966	1585.96	1190.77	1598.86	2294.81	1258.21	1717.29
167	499220	126066	113572	137418	125685	244455	26801.7	480628	250628	141284	19922.2	190322	117176	256811	143503	156139	185484	118758	62623	153677	111686	123820	132692	128515	128342	191601	65924.3	46632.6	101386	135032	290169	57150.5	160784	395273	126950	222251	248158	49630.8	89251	159977	99619.6	88354	95681.8	132870	105635	57470.8	81876	76952.2	72099.7
168	499123	21657.3	21573.8	31661.9	24964.3	25446.7	23729.9	24588.3	24588.3	26367	25114.4	25668.3	25716.6	27893.9	27497.5	26338.7	27243.4	25780.4	24354.6	26160.3	25431.8	29589.1	24919	27117.5	27208.5	8026.58	19383.6	16212.9	14541	16732.8	27746.2	19392.1	21290.4	24730.9	14842.6	34113.3	24562.3	16315.5	21930.1	36226.2	24823.9	21654.9	12484.9	49823	27987.6	24166.7	33472.6	34524.6	30721.3
169	497413	12108.1	10609.8	13410.8	12042.9	7628.42	7603.07	8215.74	7815.74	1084.27	1324.07	1210.99	1206.44	11411.9	680.936	20424.3	10839	13953.8	17353.1	8806.34	13371.1	11528	9843.92	10636.7	10669.5	21624.5	10069.4	11408.2	14367.4	554.815	568.386	11044.9	4056.03	737.843	625.48	1007.3	790.208	7683.87	7888.24	10128.9	8567	762.418	11100.8	421.653	4094.96	12357.2	11229.4	6621.14	10069.2
170	488962	19846.4	18608.4	20812.3	19755.7	14953.6	16050.9	15502.3	15502.3	19693.6	22640.5	21337.4	21223.8	16122.6	1839.47	25046.1	14336.1	22425.1	26571.2	18115.9	22370.7	13489.1	13075.7	13270.3	13278.4	35947.9	16690.8	17373.1	23337.3	1427.68	1585.5	18541.2	7184.79	1708.46	2068.19	1669.84	1815.5	10934	12676.1	13483.3	12364.5	1144.76	19255.6	2508.15	7636.17	15694.6	18889.5	11885.5	15489.8
171	487274	652.362	530.492	803.823	662.226	747.301	704.713	726.007	726.007	856.244	696.63	767.21	773.361	704.646	614.734	411.141	576.841	491.804	831.921	191.275	505	410.861	401.576	405.947	406.128	1496.48	695.182	698.803	963.489	1289.86	1103.12	580.443	991.139	843.249	986.158	521.638	783.682	804.448	578.21	448.048	610.235	559.865	561.316	429.814	516.998	1620.91	711.293	435.122	922.443
172	486211	9223.06	9055.2	5713.96	7997.41	4698.03	4096.14	4397.08	4397.08	3845.59	3882.94	3539.85	3756.13	11566.3	4615.23	28708.7	14963.4	8730.25	5136.69	13663.9	9176.94	16300.7	12918.4	14510.6	14576.6	5441.75	12049.8	4386.74	7292.77	5456.27	5175.31	5012.91	5214.83	5445.99	6683.96	21585	11238.3	11817.1	8769.95	21171.8	13919.6	6499.9	11156.6	10663.7	9440.08	8685.31	11766.9	22879.2	14443.8
173	480245	81418.8	76312.6	64316.5	74016	42974.5	48140.2	50057.3	47057.3	69442.1	56328.8	62127.4	62632.8	101623	9556.75	141143	84107.8	45618.4	8620.71	73762.5	42667.2	59789.8	61534.6	60713.2	60679.2	106561	113926	122274	114254	110186	248138	138607	165644	20927.5	211933	34152.3	89004.2	82287.2	112612	17432.1	70777.2	77136.2	105712	6142.53	62997	8960.98	21927.8	7585.69	12824.8
174	480136	18361.8	19486.2	18570.9	18806.3	25844.9	26965.1	26405	26405	35308.8	29868.8	32274.3	32483.9	27029.2	21742.7	47945.3	32239.1	31408.5	20301.1	42873.6	31527.7	20841.6	20423	20620.1	20628.2	23710.5	44916.5	39507.4	36044.8	43409.9	38381	31099.9	37630.3	37638.8	23270.6	17280	26063.1	34300	34313.2	21040.4	29884.5	24797.9	14172.4	9961.88	16310.7	17253	22265.7	25571.4	21696.7
175	477827	13545	14186.6	11811.3	13180.9	10903.2	12402.4	11652.8	11652.8	12839.9	15397.3	14266.4	14167.9	10600.6	8965.66	6719.66	8761.96	14084.8	15806.5	12727.2	14206.1	11907.8	10910.5	11380	11399.4	23490.2	10168.1	8713.3	14123.9	5629.43	6274.69	9353.04	7085.72	8467.63	7848.18	5354.28	7223.36	6361.62	7712.95	7667.6	7247.39	4080.64	11351.8	5024.47	6818.98	8949.95	9700.62	5742.32	8130.96
176	475619	45997.2	38784.2	50718.6	45166.6	39530.1	43816.5	41673.3	41673.3	37190.3	50508.7	44619.4	44106.1	37907.7	784.968	63842.8	34178.5	50635.4	53600.3	48618.6	50951.4	41248.5	36027.1	38485.1	38586.9	76158.6	39930	38828.7	51639.1	685.568	803.967	35308.1	12265.9	887.169	808.102	641.554	778.942	21539.8	29486.1	32704.6	27910.1	457.451	37559.4	533.187	12850	36288.6	40743.3	24308.9	33780.3
177	475546	80841.5	74660.1	79083.7	78195.1	65235	64540.8	64887.9	64887.9	75544.7	100720	89587.5	88617.3	71118.8	1134.89	105574	59276	96693.3	99696.5	90191.7	95527.1	67706	67777.1	67743.7	67742.3	127512	70297.1	56646.5	84818.5	954.141	1106.86	59943.9	20668.3	1023.32	1314.88	1133.21	1157.14	37751.3	41429.6	49602	42927.6	480.209	71255.8	642	24126	57720.7	65484	42946.3	55383.7
178	474632	8557.67	8480.07	8497.23	8511.66	7663.36	7675.54	7669.45	7669.45	10522.8	8255.37	9258	9345.38	6454.01	7037.03	7418.72	6969.92	8293.73	6325.95	8920.49	7846.72	10412.5	9406.23	9879.92	9899.53	11440.6	6640.7	6817.51	8299.61	17397.2	29687	8314.18	18466.1	17620.4	18079.6	14935.6	16878.5	5032.43	6689.96	6003.85	5908.75	10919.6	10856.8	8789.42	10188.6	4153.36	4081.09	5204.31	4479.59
179	466165	807.372	855.343	921.301	861.339	1098.23	1132.83	965.531	1065.53	1946.37	1908.29	1482.94	1779.2	1201.55	766.053	1366.72	1111.44	1262.98	993.838	1141.34	1132.72	950.713	645.921	789.404	795.346	757.958	1486.92	1765.4	1336.76	1067.22	912.41	1348.87	1109.5	1361.5	890.282	704.511	985.43	903.849	1156.42	519.736	860.001	1663.66	662.423	622.958	983.015	801.269	869.001	893.821	854.697
180	462946	731.096	791.676	805.431	776.068	999.765	985.046	842.405	942.405	822.445	949.68	893.417	888.514	957.308	1120.71	625.81	901.275	910.856	1211.59	904.841	1009.1	616.291	750.034	687.074	684.466	1192	716.638	926.165	944.935	1410.01	1413.49	659.594	1161.03	1032.1	926.806	812.436	923.781	702.737	826.761	1048.43	859.31	1345.04	902.987	821.542	1023.19	1062.23	508.526	816.657	795.805
181	461400	531.45	566.626	472.91	523.662	419.859	1107.76	763.81	763.81	826.2	574.571	685.839	695.537	710.261	510.702	1002.23	741.066	654.768	859.838	1077.66	864.087	1552.67	1338.59	1439.37	1443.54	1185.52	877.56	1140.15	1067.75	1236.85	979.718	893.75	1036.77	1409.81	1534.02	944.344	1296.06	510.871	860.773	1003.63	791.758	876.212	906.474	729.051	837.245	834.348	943.027	692.336	823.237
182	448985	1875.54	1942.4	1671.01	1829.65	7150.2	6606.43	6878.31	6878.31	14188.1	1122.35	1899.91	5736.79	2728.75	2700.1	2150.9	2526.58	2275.68	2491.71	2407.67	2391.69	3552.04	2488.07	2988.94	3009.68	8823.41	2300.11	26865.5	12663	11223.5	2812.02	35720.3	16585.3	14409.9	899.413	3582.51	6297.28	3423.53	5740.23	4952.43	4705.4	6258.65	3890.86	2780.19	4309.9	2881.63	2178.94	5174.3	3411.62
183	446955	925.117	1121.06	1308.72	1118.3	1007.11	1017.59	1012.35	1012.35	950.13	1664.17	1348.43	1320.91	291.965	543.803	1068.15	634.638	881.755	863.341	840.639	861.912	847.998	605.551	719.684	724.411	2196.13	422.688	1678.46	1432.43	1399.41	2191.28	2443.8	2011.49	808.114	5323.43	743.484	2291.68	379.108	824.145	872.201	691.818	1329.11	679.855	617.517	875.494	702.029	862.564	827.374	797.322
184	446842	1175.38	902.484	835.023	970.961	1062	962.85	1012.42	1012.42	1186.72	1113.42	1145.83	1148.66	1128.56	1262.57	547.561	979.562	1449.22	1200.42	1638.61	1429.42	1072.54	1072.99	1072.78	1072.77	1068.92	568.59	1370.86	1002.79	872.862	1129.29	1183.97	1062.04	1163.86	1086.6	773.463	1007.97	587.155	722.108	905.058	738.107	723.728	770.503	720.89	738.374	768.189	627.612	432.978	609.593
185	446633	1.52533e+06	1.40229e+06	1.86213e+06	1.59658e+06	123026	1.49228e+06	2.42765e+06	1.34765e+06	1.72146e+06	2.36578e+06	2.08087e+06	2.05604e+06	1.3e+06	1.32155e+06	1.57416e+06	1.39857e+06	1.865e+06	2.27466e+06	1.37627e+06	1.83864e+06	1.4355e+06	1.74969e+06	1.60178e+06	1.59566e+06	2.13122e+06	1.7411e+06	1.65964e+06	1.84399e+06	1.54435e+06	1.34574e+06	1.28856e+06	1.39288e+06	2.46898e+06	2.17431e+06	1.66191e+06	2.10173e+06	1.22386e+06	1.173e+06	1.00375e+06	1.13354e+06	845963	1.54462e+06	1.52188e+06	1.30415e+06	1.54588e+06	1.74304e+06	1.08699e+06	1.45864e+06
186	446628	10280.3	14370.3	15689.9	13446.8	2014.22	23040.8	12527.5	12527.5	24593.7	22467.7	24564	23875.1	8224.49	9410.66	9893.08	9176.08	16069.5	15956.8	17631.4	16552.6	10871.1	6076.76	8333.72	8427.19	27098.6	17276.6	28383.4	24252.9	32126.3	28942.8	28355.9	29808.4	16768.4	38852.8	13640.5	23087.2	18661.8	12087.5	8378.51	13042.6	25974.6	25322	22524.4	24607	27316.6	20119	3052.28	16829.3
187	446067	8556.63	8831.71	7348.05	8245.46	7309.98	6356.51	6833.24	6833.24	8506.1	9842.13	9251.35	9199.86	6798.84	6660.78	6264.03	6574.55	8791.36	12060.1	5887.37	8912.93	7113.63	6622.82	6853.87	6863.44	13351.7	6943.24	7252.17	9182.38	58068.3	69118.8	7733.74	44973.6	73617.4	81111.5	56576.7	70435.2	5434.65	5664.36	5074.9	5391.3	40358.1	7248.3	47551.5	31719.3	6906.35	6926.26	4396.23	6076.28
188	445906	4661.41	4454.67	4439.93	4518.67	3804.55	3933.4	3868.97	3868.97	2703.93	3516.19	3714.82	3311.65	5547.34	3882.28	4570.36	4666.66	2325.16	4042.35	3505.14	3290.88	5470.18	3537.69	4447.42	4485.1	3342.79	1843.09	1942.61	2376.16	3046.18	4554.57	1695.16	3098.64	6262.88	1205.3	6388.56	4618.92	2064.29	3393.38	3294.65	2917.44	2346.43	1875.7	1906.96	2043.03	6024.22	1915.02	1751.2	3230.15
189	445186	5148.6	4895.54	4839.24	4961.13	1139.72	1207.24	1023.48	1123.48	3173.36	3027.66	3092.09	3097.7	1690.03	1896.22	890.212	1492.15	1879.91	1384.67	1729.85	1664.81	1727.05	1538.31	1627.16	1630.84	1982.35	4748.26	1300.64	2677.09	3583.33	4689.19	2137.08	3469.87	4383.14	4638.6	1450.99	3490.91	3895.1	1797.42	1720.51	2471.01	2055.11	1258.6	1082.7	1465.47	955.641	2320.55	1626.88	1634.36
190	444858	1248.49	1201.18	1117.82	1189.16	1425.35	1344.33	1384.84	1384.84	1047.77	1869.59	1506.19	1474.52	903.969	870.085	2483.02	1419.02	1140.75	904.505	1350.01	1131.75	635.401	943.385	798.4	792.395	725.567	304.678	2093.07	1041.1	339.25	385.156	2018.36	914.255	518.247	534.169	677.529	576.648	319.005	421.23	896.097	545.444	188.898	442.778	546.788	392.821	389.608	305.76	973.129	556.165
191	444846	2889.6	2471.32	2901.06	2753.99	1870.79	1929.72	2050.26	1950.26	1907.77	1944.02	1927.99	1926.59	2681.03	3210.8	1818.84	2570.22	1294.99	1373.51	1513.33	1393.94	1858.43	1833.65	1845.32	1845.8	576.566	178.087	4624.14	1792.93	325.115	295.411	5293.24	1971.26	404.057	474.817	1232.14	703.673	173.373	219.772	746.747	379.964	241.243	296.347	1169.75	569.112	356.528	270.356	1796.22	807.7
192	444811	2040.71	2313.45	3303.57	2552.58	1760.14	1202.64	1481.39	1481.39	1382.01	1626.92	1307.67	1438.86	4115.58	671.478	2667.38	2484.82	3107.97	1418.17	6765.94	3764.03	2219.13	2613.43	2427.81	2420.12	1982.35	4754.7	1758.71	2831.92	4283.03	5695.08	1642.39	3873.5	2687.86	4419.45	1987.62	3031.64	880.732	2841.34	555.58	1425.88	4551.75	889.042	1300.32	2247.04	5053.87	1271.32	1378.24	2567.81
193	442534	10042.4	9741.13	8686.93	9490.14	10128.7	12404.3	11266.5	11266.5	10296.8	12971	10462	11243.3	8708.42	8823.79	9547.34	9026.52	10741.1	10636.3	12029	11135.5	9263.48	9378.61	9324.41	9322.16	16338.2	9432.16	11411.6	12394	7113.65	10975.1	6892.76	8327.17	12991.3	11916.1	7923.5	10943.6	6361.62	9732.76	8181.36	8091.91	6033.34	7244.82	7013.03	6763.73	8178.08	10868.9	6528.97	8525.33
194	439441	776.086	770.214	767.647	771.316	954.973	1284.87	1119.92	1119.92	1250.57	1619.52	1456.37	1442.15	1159.44	1015.98	1051.72	1075.71	1960.28	1800.77	1624.83	1795.29	1746.16	1395.95	1560.82	1567.64	1159.61	2278.65	2066.32	1834.86	2816.48	2049.18	1642.39	2169.35	4053.75	2611.49	1100.24	2588.49	2006.5	2006.73	1111.16	1708.13	2005.05	2437.02	6275.82	3572.63	1712.8	1425.81	5830.2	2989.6
195	438101	3073.41	3155.57	2871.42	3033.47	4364.36	4110.51	4237.43	4237.43	2305.85	2387.6	2351.45	2348.3	3520.42	7381.53	3350.57	4750.84	3311.67	3980.94	3245.51	3512.71	1827.38	2126.87	1985.88	1980.04	6186.75	14081.7	12799.1	11022.5	1597.3	2744.71	5078.87	3140.29	5489.9	5341.69	4056.18	4962.59	5062.48	13610.2	4387.89	7686.84	1431.52	4197.67	2608.81	2746	3745.38	2043.76	3208.75	2999.3
196	438070	2404.18	2630.25	3220.16	2751.53	3040.55	3068.88	3054.71	3054.71	2963.05	3203.6	3655.04	3273.9	2442.4	2501.99	3742.23	2895.54	4781.26	3372.35	4593.51	4249.04	3064.74	2804.66	2927.09	2932.16	4554.23	5383.37	6566.74	5501.45	9749.91	8256.56	5791.24	7932.57	8515.94	9560.26	5012.52	7696.24	4960.77	3095.12	3945.81	4000.57	5503.06	4462.64	1055.49	3673.73	3602.03	3405.2	4145.44	3717.56
197	438061	118142	127324	98530.5	114666	102243	120017	81130	101130	106246	136736	123253	122078	100051	29994.3	124665	84903.6	140086	146156	134404	140215	98322.3	95203.3	96671.6	96732.4	213958	102233	89446.8	135212	21457.6	20813.4	90024.7	44098.6	26316.4	30265	19090.7	25224.1	55987.8	68948.2	80030.4	68322.1	12740.3	112316	18895.5	47983.8	88418.9	106115	68065.4	87533
198	438060	17256.7	15355.2	16138.7	16250.2	16821.9	15216.6	16019.3	16019.3	17447.8	15382.4	16295.7	16375.3	16484.8	16971.4	14581.2	16012.5	17166.6	19776.3	13638.8	16860.5	17669.4	16577.2	17091.4	17112.7	15975.4	13734.1	15126.2	14945.3	13930.5	14800.5	13079.7	13936.9	16759.6	13847.3	17316	15974.3	11616	14308.7	16852.6	14259.1	12933.8	15124.2	20067.9	16042	17506.6	17933.6	18071.5	17837.2
199	438058	21751.2	27493.3	24847.8	24697.4	10913.1	11592.8	8252.96	10253	34326.3	38898	34766.9	35997.1	3840.46	8209.06	191.358	4080.29	2816.96	2957.44	3077.79	2950.73	2751.81	2345.71	2536.89	2544.8	10831.7	4720.37	92435.9	35996	3703.48	10679.7	187186	67189.8	5094.63	622631	3645.47	210457	26999.9	3579.14	4277.37	11618.8	32032.9	48743.9	2045.7	27607.5	3704.95	2574.82	2829.36	3036.38
200	437796	2288.02	1944.57	2209.79	2147.46	3040.55	3613.1	3326.82	3326.82	2963.05	4203.6	3655.04	3607.23	3031.94	6501.99	37.0056	3190.31	5267.25	4126.1	5197.8	4863.72	3260.61	3240.23	3249.82	3250.22	5364.01	5567.89	6566.74	5832.88	9173.89	8866.08	6160.61	8066.86	9148.38	9560.26	5234.36	7981	5124.89	3424.78	4283.34	4277.67	5214.03	4462.64	620.237	3432.3	3602.03	3633.71	4145.44	3793.73
201	437792	23656.6	27316.9	31855.5	27609.7	17977.1	22570.6	20273.9	20273.9	12291.6	16713.3	15179.9	14728.3	5140.27	6908.66	7657.74	6568.89	3995.54	2579.51	4151.42	3575.49	7268.89	3879.78	5475.22	5541.3	30195.2	7938.81	22375.1	20169.7	24390.7	24145.2	30117.1	26217.6	7707.83	66693.5	4652.77	26351.4	17993.8	26160.7	5508.01	16554.2	168178	15096.3	3718.7	62331	5814.71	8921.74	20238.5	11658.3
202	437469	26940.9	24444.7	14817.6	22067.7	17796.3	16959.1	18877.7	17877.7	26851.5	34262.9	30985.6	30700	18551	16068.7	17811.3	17477	28262.7	24432.8	43345.7	32013.7	17084.2	26104.6	21858.2	21682.3	5072.49	41676.6	19743.7	22164.3	81179.7	1492.01	14920	32530.6	17361.3	68570	7569.74	31167	37742	16898.9	14056.8	22899.2	42827.4	21500.9	46444.4	36924.2	19079.7	16144.1	497.282	11907
203	424933	4677.55	4287.89	5358.73	4774.72	510.417	750.314	630.366	630.366	372.486	345.338	330.162	349.329	474.443	372.524	278.514	375.16	419.052	370.504	334.084	374.547	1621.94	265.593	904.103	930.547	16713.9	328.28	514.907	5852.38	1402.94	2935.42	590.337	1642.9	1067.24	1597.94	1193.17	1286.12	330.564	1807.89	424.153	854.201	737.383	2321.97	342.763	1134.04	385.932	347.6	2743.62	1159.05
204	419631	1910.16	1615.78	1936.36	1820.76	1963.21	1740.94	1402.07	1702.07	1089.08	2122.64	1665.61	1625.78	2546.27	2808.86	1000	2118.38	2202.93	3199.27	1288.98	2230.39	3153.12	2286.22	2694.32	2711.22	1703.79	1315.27	3142.94	2054	1756.33	2094.05	1022.37	1624.25	1774.34	2100.15	1624.87	1833.12	1227.48	2883.2	2392.58	2167.75	1329.11	2224.35	1713.81	1755.76	2609.64	2201.47	1804.79	2205.3
205	409106	49689.2	54309.3	35960.5	46653	29317.3	32583.3	29450.3	30450.3	38292.8	47963.3	34843.3	40366.5	30937.1	7570.68	73395.3	37301	53498.9	48268.2	52278	51348.4	34655.6	37083.1	35940.4	35893	62308	39992.3	47682.4	49994.2	12856.2	15851.2	50290.7	26332.7	12736.6	17887.8	12342.4	14322.3	41396.7	49249.8	58440.5	49695.7	9208.19	21448.6	20048.9	16901.9	46778.6	35287.9	27624.9	36563.8
206	409045	15851.6	12115.5	13904.3	13957.1	6443.21	6007.93	6225.57	6225.57	6928.81	7577.47	7964.07	7490.12	2349.95	2722.25	2027.61	2366.6	1356.1	1141.27	1225.54	1240.97	7118.4	12325.6	9874.29	9772.77	1192	3473.76	859.294	1841.69	943.539	975.979	798.109	905.876	1585.48	10916.2	3021.9	5174.54	3254.78	1357.88	7718.38	4110.35	1372.35	1690.92	7026.64	3363.3	2073.01	9256.47	6104.56	5811.35
207	408762	49689.2	53164.2	37105.6	46653	31317.3	30145.4	29231.3	30231.3	38292.8	47963.3	34843.3	40366.5	45293.9	8875.81	77058.6	43742.8	53498.9	48268.2	48243.4	50003.5	34655.6	36539.2	35652.5	35615.8	62308	38773.6	39213.2	46764.9	13718.4	16827.2	51207.6	27251.1	12736.6	20613.4	13020	15456.7	41692.6	49281.2	57129.2	49367.7	9208.19	21448.6	20048.9	16901.9	50461.5	35287.9	27624.9	37791.4
208	408731	6689.53	6907.05	3609.09	5735.22	6503.19	5754.32	6128.76	6128.76	5066.11	5531.36	5325.63	5307.7	5763.5	7097.81	2739.58	5200.3	6166.46	6973.62	4743.13	5961.07	5632.62	4109.25	4826.38	4856.08	9782.19	4718.23	6356.1	6952.17	5823.79	5485.68	4551.2	5286.89	5700.72	7017.25	4323	5680.32	4595.53	4858.53	4949.44	4801.17	2901.74	4267.4	4009.78	3726.31	5987.46	5326.65	3067.29	4793.8
209	408618	1948.65	1963.94	1489.85	1800.81	1772.74	2624.49	2198.61	2198.61	2166.9	2289.35	2235.2	2230.48	1746.18	2700.1	1008.07	1818.11	2272.77	2428.76	1284.72	1995.42	1428.46	1521.31	1477.6	1475.79	2481.18	1808.76	3203.13	2497.69	3332.43	3107.43	2852.74	3097.53	2463.87	3054.35	1522.94	2347.05	2145.2	981.125	1819.08	1648.47	821.591	1663.03	1433.62	1306.08	1102.66	1744.44	823.087	1223.4
210	408593	1684.33	1319.76	1805.69	1603.26	1679.44	1291.31	1485.37	1485.37	1032.75	1238.31	1368.51	1213.19	1549.66	1347.69	3428.84	2108.73	1035.99	1518.67	285.557	946.74	2345.73	1030.5	1649.65	1675.29	1924.05	1798.03	1962.67	1894.92	4533.94	7463.81	2892.32	4963.35	3324.69	1492.93	3720.42	2846.01	3460.52	2561.39	1923.62	2648.51	1188.01	1136.58	2383.02	1569.2	2580.23	1271.32	2882.95	2244.83
211	408490	862.381	877.434	896.601	878.806	1009.86	1268.77	1139.31	1139.31	1273.1	1146.17	1202.29	1207.19	1100.48	1451.72	546.881	1033.03	1242.6	1524.26	1202.22	1323.03	1153.75	558.807	838.882	850.481	2241.48	828.211	1213.71	1427.8	1406.47	1346.18	1273.02	1341.89	856.425	1488.37	446.69	930.494	760.527	716.875	1317.26	931.555	805.66	1018.04	655.602	826.434	1238.66	560.023	610.885	803.189
212	405352	568.005	558.578	749.907	625.497	695.161	746.403	870.782	770.782	856.244	794.873	822.011	824.376	1086.45	406.67	2188.03	1227.05	998.158	1189.26	1105	1097.47	1277.97	971.007	1115.51	1121.5	997.654	1002.01	832.545	944.068	466.469	430.029	412.246	436.248	426.017	497.645	398.723	440.795	1632.01	981.125	911.032	1174.72	523.451	1453.84	375.407	784.234	1279.09	1235.91	850.952	1121.98
213	404754	10330.9	11919	5872.63	9374.21	8374.72	8304.75	8339.73	8339.73	8776.5	10410.8	9688.1	9625.12	7290.7	1494.28	10484.6	6423.2	13290.3	13567.6	10774.9	12544.3	8183.77	9059.9	8647.46	8630.38	17309.9	8026.78	6292.57	10543.1	466.469	613.259	6899.35	2659.69	746.627	698.529	509.646	651.601	4731.91	5266.68	6186.06	5394.88	314.071	8695.17	448.856	3152.7	8332.46	9314.4	6372.49	8006.45
214	404568	15215.2	12863.6	12563.5	13547.4	7855.71	8151.44	7103.57	7703.57	5531.78	5771.1	6168.32	5823.73	12265.3	6118.97	58577.5	25653.9	20216.3	9832.3	25653.6	18567.4	12720	15238.6	14053	14003.9	4748.57	6179.39	3002.51	4643.49	5477.48	2161.36	1672.07	3103.64	3517.93	3625.04	2881	3341.32	4909.91	4086.71	2885.43	3960.68	6283.69	8583.61	7072.88	7313.39	8571.37	6865.11	12264.9	9233.78
215	404056	663.61	710.333	940.221	771.388	570.788	676.249	623.519	623.519	480.698	378.086	423.46	427.415	499.709	491.787	2425.86	1139.12	462.703	364.42	348.113	391.745	389.362	208.225	293.496	297.028	2001.79	319.698	504.877	942.12	908.201	1282.61	659.594	950.134	1264.87	712.225	584.594	853.898	1523.37	1473	370.387	1122.25	405.106	742.611	394.449	514.055	812.295	717.73	540.151	690.059
216	388098	2004.89	2223.07	2059.9	2095.95	3673.06	3572.04	3172.55	3472.55	3905.06	3542.69	3376.36	3608.04	1198.74	1390.24	2537.27	1708.75	2383.36	1490.76	2759.2	2211.11	4063.22	2545.44	3259.94	3289.54	1924.05	3003.87	2631.38	2519.77	1395.87	1334.96	2288.79	1673.21	1800.69	1511.2	734.49	1348.79	1430.9	1779.11	2013.23	1741.08	798.832	3263.31	1471.7	1844.61	2679.47	1457.99	523.003	1553.49
217	385112	488.043	466.902	509.918	488.288	371.859	384.053	377.956	377.956	563.318	559.686	561.292	561.432	494.095	671.478	205.098	456.89	366.67	416.172	428.789	403.877	575.683	556.682	565.627	565.997	1742.66	549.28	718.864	1003.6	766.847	1091.9	676.084	844.943	579.734	940.503	1196.17	905.469	522.429	486.638	1024.54	677.868	1001.38	711.233	1123.5	945.373	702.029	807.849	900.251	803.376
218	384992	2139.86	2129.54	1169.18	1812.86	2094.69	2143.64	2569.16	2269.16	1975.37	1854.7	1908.06	1912.71	1513.16	2132.65	785.459	1477.09	3570.67	2077.01	2095.73	2581.14	2792.42	2105.62	2428.93	2442.32	2759.74	1501.94	1544.72	1935.47	1512.49	1013.37	2644.97	1723.61	1642.58	1657.29	992.311	1430.73	1248.28	1473	2592.71	1771.33	942.212	1642.11	949.398	1177.91	3087.46	1660.76	1652.6	2133.61
219	382318	1220.37	1045.36	763.683	1009.8	1229.39	1114.37	1021.88	1121.88	1299.39	1827.91	1594.2	1573.83	1212.78	1139.62	1188.07	1180.16	1839.17	1758.76	2015.53	1871.15	1545.51	1334.34	1433.75	1437.86	1477.05	1083.54	999.723	1186.77	1448.88	1226.52	1177.38	1284.26	1620.62	967.896	1322.08	1303.53	878.421	745.655	1203.76	942.611	858.005	1464.3	1150.7	1157.67	1477.57	1039.58	932.403	1149.85
220	381876	5773.15	6251.36	5560.11	5861.54	7432.35	7707.51	7569.93	7569.93	8738.33	9312.22	7731.88	8594.14	7927.97	6014.93	7845.43	7262.78	7310.13	8804.96	7582.92	7899.33	7376.39	5371.34	6315.23	6354.32	2623.7	4892.02	7837.29	5117.67	4212.36	5025.73	8337.27	5858.45	4216.25	3013.26	4724.72	3984.74	4664.88	6195.48	7861.76	6240.7	2985.95	6052.46	3177.36	4071.92	9291.77	2381.71	3463.82	5045.77
221	379788	843.572	912.541	789.848	848.654	11268.9	14135.7	11202.3	12202.3	13480.7	17252.1	14257.8	14996.9	556.534	557.143	504.09	539.256	427.782	442.387	428.502	432.89	260.371	386.703	327.231	324.768	1133.7	5005.74	11341.3	5826.92	597.222	1196.6	6088.05	2627.29	421.625	958.765	311.783	564.058	822.942	306.111	244.933	457.995	459.727	453.237	321	411.321	1679.72	498.871	353.67	844.088
222	375029	298.062	391.124	542.617	410.601	830.6	786.255	808.428	808.428	623.405	389.994	493.206	502.202	277.928	491.787	382.361	384.026	308.839	303.003	233.05	281.631	472.968	231.597	345.224	349.929	680.219	6574.19	1153.53	2802.64	1463.02	6054.06	524.377	2680.48	9332.84	12413.7	359.75	7368.77	1782.27	1057	1048.43	1295.9	5223.13	589.208	647.441	2153.26	819.646	1683.29	160.759	887.897
223	374786	55710.4	53369.1	56185.3	55088.2	35045.4	38516.7	39781.1	37781.1	21950.6	12726.9	16805.5	17161	8321	12956.7	16895.6	12724.4	7240.28	5923.95	6301.95	6488.73	14447	6854.41	10428.7	10576.7	61452.9	14457.2	40901.7	38937.3	45809.4	47867.8	59515.2	51064.1	14985.2	130077	8672.98	51245.1	35164.6	49673.7	10024.3	31620.9	330744	29341.9	8041.32	122709	10173.9	17682.6	40669.9	22842.1
224	373725	35110.3	36647.3	42313.5	38023.7	18732.5	20353.5	19543	19543	22311.2	20994.2	21576.5	21627.3	6414.81	18271.8	1149.3	8611.96	7478.91	9826.72	5132.61	7479.41	27828.7	30239.3	29104.5	29057.5	2286.83	10502.8	3330.18	5373.28	5746.05	5728.74	4155.44	5210.08	5476.73	16458.8	20388.8	14108.1	9031.55	6268.73	34105.4	16468.6	10246	5438.84	22736.6	12807.1	6468.96	22362.3	29363.2	19398.1
225	371568	6515.92	6973.65	6913.2	6800.92	3341.79	3421.68	3531.73	3431.73	2564.98	3286.67	2967.54	2939.73	387.415	2014.44	94.2731	832.041	555.826	585.174	497.793	546.264	4299.71	4128.37	4209.03	4212.37	537.697	1349.6	397.883	761.726	413.461	613.259	395.756	474.159	650.005	3451.55	2296.4	2132.65	1132.7	384.601	4480.48	1999.26	607.658	359.103	1953.2	973.322	588.087	3553.25	3958.96	2700.1
226	371373	5264.19	4540.2	4738.95	4847.78	869.019	844.22	856.619	856.619	631.525	717.47	806.038	718.344	317.231	1153.81	321.096	597.378	471.433	444.589	508.274	474.765	1187.2	1185.61	1186.35	1186.39	906.958	547.134	384.509	612.867	371.055	452.465	356.181	393.234	869.601	780.709	860.402	836.904	547.857	444.777	797.526	596.72	291.312	460.21	1161.58	637.702	878.455	740.26	670.902	763.206
227	368056	1726.51	1979.64	1488.41	1731.52	2369.11	2292.29	2330.7	2330.7	2478.6	2714.78	2052.54	2415.31	3304.26	2274.51	5038.97	3539.25	3730.72	2244.51	4705.65	3560.29	3812.41	3454.83	3623.16	3630.13	1412.26	2366.62	2373.92	2050.94	2908.36	3866.52	4815.04	3863.31	3553.07	2511.05	3234.75	3099.62	2068.91	2676.51	3446.99	2730.8	2733.33	2468.4	4216.53	3139.42	2337.65	2053.42	6078.84	3489.97
228	367972	2456.87	2850.73	2767.3	2691.63	3285.93	3098.96	3042.45	3142.45	4664.27	4553.73	4371.38	4529.79	2737.17	534.345	2282.6	1851.37	2956.64	2730.26	2916.76	2867.89	4251.93	3495.2	3851.44	3866.19	2954.09	712.347	511.564	1392.67	9566.15	59007.5	748.639	23107.4	6135.52	666.57	3456.6	3419.56	3229.35	15821	3918.93	7656.42	546.21	8757.93	42937.8	17414	374.905	1686.51	9107.54	3722.98
229	367964	1240.05	1234.83	1624.89	1366.59	1568.78	1326.74	1897.76	1597.76	1716.24	1625.47	1665.61	1669.11	1661.95	1172.72	1568.85	1467.84	2153.46	1535.42	2548.69	2079.19	1793.93	1555.31	1667.64	1672.3	1496.48	1105	1253.83	1285.1	1307.53	3608.5	1319.19	2078.41	1563.52	1575.11	1358.06	1498.9	929.277	1161.65	1236.61	1109.18	962.695	1973.32	1183.35	1373.12	955.641	865.782	1046.01	955.81
230	367932	7625.89	7576.16	7217.27	7473.11	6848.81	7238.57	6893.69	6993.69	5096.15	6207.15	5715.88	5673.06	4980.25	7121.45	4965.69	5689.13	7083.14	7677.12	3757.68	6172.65	5549.01	4517.2	5002.93	5023.05	11000.1	4587.34	8482.6	8023.35	5374.99	5223.92	7549.05	6049.32	5665.58	6761.58	4694.74	5707.3	5645.01	6004.48	7147.87	6265.79	3600.43	5261.03	3579.97	4147.14	8269.97	5870.58	3264.48	5801.68
231	367916	874.503	934.831	1742.11	1183.82	1116.32	1056.75	1386.54	1186.54	1314.41	1625.47	1487.92	1475.93	1661.95	1172.72	1568.85	1467.84	1853.72	1535.42	1913.01	1767.39	1598.06	1217.48	1396.64	1404.06	1496.48	770.279	782.392	1016.38	1307.53	3316.83	840.982	1821.78	1133.12	977.027	914.365	1008.17	929.277	905.251	1036.49	957.004	962.695	1509.63	900.432	1124.25	955.641	605.082	1046.01	868.91
232	362120	1420.01	1535.97	1250.25	1402.08	1452.79	1325.01	1388.9	1388.9	2309.6	1539.14	1879.83	1909.52	3910.65	1986.06	4930.65	3609.12	7310.13	1245.09	12810.9	7122.04	4108.61	3939.27	4018.99	4022.29	1645.48	3473.76	2801.9	2640.38	197.896	2004.31	2424.01	1542.07	623.653	1725.78	3981.23	2110.22	2908.04	5020.74	4835.94	4254.9	6024.24	3082.01	7616.95	5574.4	2837.52	3456.69	7476.37	4590.2
233	362112	5829.08	5896.88	6085.43	5937.13	5882.86	5724.71	5953.79	5853.79	4716.85	5183.05	4976.9	4958.93	4716.36	5594.08	5467.45	5259.3	5855.08	7437.04	3170.91	5487.68	4779.84	3841.53	4283.25	4301.54	9808.11	3877.14	7395.94	7027.06	4286.57	5014.51	2090.91	3797.33	5889.57	6652	3894.29	5478.62	5235.85	5175.11	6063.59	5491.52	3208.98	4542.83	3539.16	3763.66	7373.14	5281.59	2494.98	5049.91
234	354038	542.698	488.441	605.764	545.634	421.068	440.999	431.034	431.034	446.899	431.673	438.406	438.992	381.8	376.755	302.801	353.785	488.894	854.254	121.219	488.122	513.576	365.455	435.184	438.072	932.871	377.63	458.067	589.523	1010.68	990.937	425.438	809.019	680.748	1118.56	770.465	856.591	279.708	342.74	367.4	329.949	571.244	411.4	726.331	569.658	573.385	482.778	137.181	397.781
235	353047	975.732	1057.75	1015.88	1016.46	4748.96	4575.78	4962.37	4762.37	5216.33	6006.24	5867.9	5696.82	2383.45	2823.05	1243.38	2149.96	2950.82	2653.05	2796.74	2800.2	3841.07	3442.08	3629.91	3637.69	9037.19	1555.58	12728.9	7773.89	11000.9	2793.32	26136.4	13310.2	15727.5	1177.91	2563.22	6489.54	2313.95	3220.71	2634.52	2723.06	5134.37	3594.52	2328.61	3685.83	5149.44	1950.42	2707.18	3269.02
236	352980	4043.52	4218.06	4299.36	4186.98	4367.99	4583.37	4475.68	4475.68	5712.05	5105.64	5373.79	5397.16	5536.11	5806.87	3969.65	5104.21	5383.65	5834.61	4880	5366.09	3626.09	3561.07	3591.67	3592.94	5506.53	5488.5	6894.41	5963.15	7300.95	8383.7	7258.83	7647.82	6745.99	6866.58	4149.12	5920.57	5531.74	4659.69	3909.97	4700.47	4663.27	4731.1	2837.31	4077.23	4322.44	3430.94	4181.88	3978.42
237	352777	1442.51	1419.56	2206.21	1689.43	1823.25	2129.72	2276.49	2076.49	3034.41	2455.78	3153.83	2881.34	2422.75	3560.73	1181.29	2388.26	1748.96	1574.51	1803.04	1708.84	1249.3	1268.47	1259.45	1259.07	2027.7	6181.54	2531.07	3580.1	5512.81	8353.78	2057.93	5308.18	5279.09	4967.32	1265.12	3837.18	4368.99	4327.41	1499.47	3398.62	3639.12	892.528	1645.81	2059.15	1374.65	3765.67	2053.43	2397.92
238	352750	763.61	846.114	873.371	827.698	506.463	454.226	480.344	480.344	619.65	666.86	645.984	644.165	962.923	685.665	821.533	823.374	544.185	480.169	569.217	531.191	594.793	437.697	511.651	514.713	803.306	205.98	688.772	566.019	286.242	553.429	652.998	497.556	540.207	830.93	335.767	568.968	189.554	361.054	373.374	307.994	270.829	278.915	402.61	317.451	360.203	325.071	270.075	318.45
239	339455	891.375	889.545	858.543	879.821	704.603	640.136	672.369	672.369	1119.13	595.41	826.992	847.176	339.69	1262.57	685.806	762.688	1149.48	1535.42	806.735	1163.88	1320.97	1325.84	1323.54	1323.45	1716.74	1032.04	1220.4	1323.06	1148.5	1779.95	1200.46	1376.3	1234.13	1392.49	821.429	1149.35	1172	1004.67	1152.98	1109.88	828.418	1223.74	1466.26	1172.81	1293.79	1268.1	1281.79	1281.23
240	339205	40353.7	41171.4	35014.1	38846.4	48458.8	51261.4	52860.1	50860.1	56391.9	41011.9	47812.8	48405.5	26978.7	38146.6	56133.8	40419.7	59435.5	61059.6	23105.7	47867	46742.6	23327.5	34350.3	34806.8	38662.3	32478.3	63661.3	44934	50474.1	57324.7	39760.3	49186.4	67631.2	45198.9	43511.8	52114	29089.6	51091.7	35294.3	38491.9	19709.1	42367.2	21896	27990.8	56368.1	43179.7	14509.1	38019
241	337196	2435.11	2248.12	1258.17	1980.47	2164.5	2266.18	2365.34	2265.34	2523.67	2003.56	2233.54	2253.59	2565.92	1541.56	4795.24	2967.58	4792.9	3383.52	4370.71	4182.38	8458.48	7171	7777.09	7802.19	3038.31	2821.49	3540.82	3133.54	2696.33	2546.52	2635.08	2625.98	3184.14	3967.46	2776.07	3309.23	2607.52	3068.96	3545.56	3074.01	4117.06	2991.36	7366.68	4825.03	3859.32	7541	5470.1	5623.47
242	331266	896.998	1051.28	1070.18	1006.15	816.554	781.844	694.199	764.199	852.488	324.499	557.971	578.319	659.729	787.457	735.431	727.539	1073.82	932.421	483.571	829.938	1067.76	288.965	655.587	670.771	1133.7	523.532	1417.67	1024.97	1197.98	1312.52	1154.29	1221.6	1484.47	1337.71	704.511	1175.56	820.63	826.761	1015.58	887.656	887.591	805.367	647.441	780.133	1065.91	543.93	559.442	723.093
243	331031	908.246	969.033	689.402	855.56	1485.72	1263.82	1374.77	1374.77	818.689	696.63	750.604	755.308	985.382	865.356	353.715	734.818	349.21	954.755	584.741	629.569	867.107	641.672	747.797	752.192	1898.13	1092.12	882.698	1290.98	1335.8	1432.18	728.851	1165.61	1352.71	853.757	1241.14	1149.2	1405.47	1007.29	791.552	1068.1	471.106	773.989	514.144	586.413	749.811	727.386	570.159	682.452
244	330992	4695.88	4558.66	3489.33	4247.96	3174.69	3358.01	3566.35	3366.35	8502.35	5322.97	6728.86	6851.39	3554.11	3532.35	1431.97	2839.48	3300.03	2948.01	4735.28	3661.11	962.656	2343.59	1693.51	1666.58	6290.4	5971.27	5322.94	5861.54	6141.84	4879.9	7318.2	6113.31	5700.72	5633.89	2254.43	4529.68	5718.98	3341.06	3384.26	4148.1	3427.47	1907.08	1643.08	2325.88	3377.82	3228.18	1826.22	2810.74
245	330990	1889.6	1951.36	1658.19	1833.05	2044.09	2321.62	2032.85	2132.85	1742.53	2715.07	2285.02	2247.54	974.153	1038.63	1147.74	1053.51	1594.72	2802.85	1621.89	2006.49	1239.75	1869.77	1573.18	1560.9	2610.74	1836.65	2220.12	2222.51	1781.06	1712.64	1767.71	1753.8	2310.15	2967.61	1972.63	2416.8	1840.06	1758.18	2078.94	1892.39	1686.42	1676.98	1689.33	1684.24	2028.9	1486.96	1095.31	1537.05
246	329576	18361.8	19149.3	22384.5	19965.2	24900.9	27815.2	26358	26358	34317.3	31696.7	32855.5	32956.5	27383	21222.5	49135.4	32580.3	31714.1	21641.1	42158.3	31837.8	22050.3	20599.4	21282.4	21310.7	23710.5	46032.2	37775.5	35839.4	44438.2	38381	34315.4	39044.9	37823.2	24457.6	17651.7	26644.2	34951.9	34862.6	21554.1	30456.2	26111.1	13482.1	10212.2	16601.8	18263.8	22632.6	26540.3	22478.9
247	328420	3180.27	3228.09	721.627	2376.66	496.371	543.874	520.122	520.122	852.488	4638.25	2964.22	2818.32	1282.96	983.574	3016.86	1761.13	2630.71	658.837	3191.98	2160.51	1454.73	1181.36	1310.05	1315.38	1606.61	890.434	377.822	958.289	1933.02	430.029	557.357	973.468	1392.24	853.757	530.631	925.543	1315.32	1276.77	585.45	1059.18	1804.77	2314.99	497.822	1539.19	1966.42	1393.62	1127.46	1495.83
248	326631	1976.77	2090.53	1753.33	1940.21	1853.76	1659.91	2056.84	1856.84	473.187	2158.36	1413.19	1348.25	2956.15	3106.77	1989.99	2684.3	4077.02	1172.51	6917.79	4055.77	2782.87	2150.24	2448.05	2460.38	1645.48	2428.85	2949.02	2341.11	2318.21	2479.21	2648.27	2481.9	2020.28	2337.56	2308.4	2222.08	1897.85	2519.53	3061.66	2493.01	3457.05	1160.98	4678.98	3099.01	1484.92	1515.92	4141.16	2380.67
249	325393	3118.4	3558.66	3934.92	3537.33	3933.52	3733.4	4133.46	3933.46	6973.88	5299.15	6039.7	6104.24	3686.06	2014.44	3830.29	3176.93	2674.37	2970.35	2109.87	2584.86	2493.83	2220.35	2349.09	2354.43	2124.87	2591.91	4430.21	3049	4537.47	3167.26	4785.35	4163.36	4339.22	2648.02	8436.14	5141.13	2320.88	2006.73	2936.21	2421.27	34386.2	2531.15	2004.89	12974.1	1683.4	1795.93	1971.98	1817.1
250	323640	5204.84	5580.82	3299.28	4694.98	3142.08	3429.03	3735.56	3435.56	4814.49	3611.16	4143.27	4189.64	2332.91	6312.84	616.225	3087.33	2071.98	3383.52	285.092	1913.53	2269.29	1434.2	1827.32	1843.6	3310.4	3593.92	5262.76	4055.69	7693.2	8578.15	5250.37	7173.91	5516.26	6578.95	3291.71	5128.97	3657	3518.97	2228.29	3134.76	3065.6	2973.93	2548.96	2862.83	2458.94	2780.8	2175.61	2471.78
251	321716	2390.12	2437.79	604.609	1810.84	2483.98	2801.84	2642.91	2642.91	694.759	2167.29	1516.15	1459.4	2756.82	2508.96	2091.94	2452.57	2636.53	2640.93	1939.2	2405.55	2044.75	2284.1	2171.42	2166.76	1807.44	856.104	1588.19	1417.24	2880.09	1005.89	2074.42	1986.8	1827.04	4163.78	3393.64	3128.15	1611.21	2700.06	3360.36	2557.21	2539.88	488.101	3237.2	2088.39	3973.26	1943.99	805.939	2241.06
252	321619	646.739	556.37	677.045	626.718	622.603	672.683	647.643	647.643	593.362	538.846	562.953	565.054	1016.26	1040.32	1444.45	1167.01	710.06	792.837	737.387	746.761	1557.45	1317.34	1430.37	1435.05	1127.22	600.774	498.19	742.061	2152.12	1058.25	890.452	1366.94	2419.95	926.806	1777.77	1708.17	469.262	332.274	1663.75	821.763	484.761	1631.65	446.136	854.183	720.407	888.312	100.742	569.82
253	321613	1549.36	1696.64	244.203	1163.4	1006.79	1220.47	813.628	1013.63	1314.41	1164.03	1230.52	1236.32	1378.41	1484.82	1577.23	1480.15	1527.79	2462.26	462.326	1484.13	1325.74	1251.47	1286.44	1287.88	1392.83	1858.11	2069.66	1773.53	1533.69	2471.73	2018.36	2007.93	1370.28	1958.62	1648.85	1659.25	1437.84	1373.57	1651.81	1487.74	1322.28	1391.09	1177.91	1297.09	893.157	1206.95	1804.79	1301.63
254	321497	728.284	757.75	1192.16	892.731	766.51	814.201	790.355	790.355	514.497	863.345	709.088	695.643	864.666	1011.95	520.962	799.191	744.981	915.671	992.9	884.517	711.84	722.412	717.435	717.229	1062.44	830.356	651.993	848.262	1303.99	1349.92	953.113	1202.34	623.653	986.158	788.452	799.421	804.448	936.647	415.192	718.762	605.383	857.664	642	701.682	889.482	701.638	503.712	698.277
255	319168	3112.78	3246.46	11470.2	5943.14	4340.28	4678.01	4959.14	4659.14	4040.87	8695.97	6637.53	6458.12	1035.91	8989.3	5233.02	5086.08	5526.25	4563.72	5023.86	5037.94	3375.27	2354.21	2834.88	2854.79	8285.71	4598.07	9826.71	7570.16	6530.56	6413.04	10959.2	7967.59	3144.62	6359.81	2551.23	4018.55	8271.02	5449.82	3342.44	5687.76	4747.47	6641.66	3435.79	4941.64	8931.57	5600.23	3063	5864.93
256	318770	11776.3	12469.4	12507.9	12251.2	9598	9716.48	10257.2	9857.24	15787.9	5275.34	9923.91	10329.1	9390.61	6137.88	8713.53	8080.67	10130	6828.45	12408.3	9788.91	12803.6	12414.9	12597.8	12605.4	2876.35	9788.33	5831.16	6165.28	9233.96	9931.8	6734.45	8633.41	7211.54	5597.36	9164.63	7324.51	7565.98	7788.82	8459.15	7937.98	14105.9	7694.57	17187.1	12995.8	6788.73	11200.5	14395.4	10794.9
257	317187	4693.07	4866.43	7092.81	5550.77	6444.44	6876.69	6660.57	6660.57	5543.05	3652.84	4488.68	4561.52	5269.41	3603.29	2192.27	3688.32	1423.03	2741.43	338.98	1501.15	1251.69	1245.1	1248.2	1248.33	4917.01	1465.46	6603.52	4328.66	5784.92	4995.82	10355.6	7045.45	4304.09	2894.56	803.442	2667.36	2466.51	1883.76	884.149	1744.81	1586.28	2416.1	451.576	1484.65	1521.68	836.816	420.117	926.203
258	314770	6487.07	6453.72	12080.8	8340.52	8362	8150.65	8256.33	8256.33	11856	2905.6	6863.37	7208.32	10401.3	1730.71	25124.8	12418.9	6672.82	4483.44	6922.02	6026.09	11824.2	10453.7	11098.9	11125.6	3809.22	5389.81	4978.55	4725.86	3293.55	1032.07	5477.93	3267.85	2257.45	1305.75	2722.11	2095.1	9019.99	8335.64	7297.22	8217.62	7922.32	5581.79	8740.45	7414.85	7148.93	9394.86	9829.89	8791.23
259	311084	1026.35	1121.06	525.579	890.996	571.998	563.368	567.683	567.683	525.764	589.456	561.292	558.837	578.315	898.457	262.356	579.71	631.488	731.42	685.49	682.799	680.787	516.312	593.74	596.946	1541.83	381.921	772.361	898.704	183.76	1278.87	840.982	767.871	540.207	410.899	482.665	477.924	302.824	198.841	672.073	391.246	243.519	125.512	399.89	256.307	411.661	408.752	542.294	454.236
260	310897	2128.61	2242.6	2952.33	2441.18	1194.37	1217.77	1356.07	1256.07	799.912	1908.29	1418.18	1375.46	696.224	1636.14	37.0671	789.81	939.956	921.255	774.812	878.674	1674.5	1825.15	1754.23	1751.29	777.393	583.609	611.871	657.624	664.365	744.137	616.72	675.074	764.195	305.892	1609.88	893.323	543.234	544.197	2951.15	1346.19	657.728	777.476	1066.37	833.859	779.215	1454.77	1176.76	1136.91
261	310888	3396.78	3753.21	8119.16	5089.72	3732.58	3159.28	3445.93	3445.93	2215.72	2718.05	2495.92	2476.56	2193.13	2221.75	2789.64	2401.51	995.248	954.599	1032.84	994.228	3549.65	3469.7	3507.34	3508.89	641.349	948.365	829.202	806.305	763.313	904.931	643.104	770.449	939.872	3762.01	1741.79	2147.89	3233.98	1556.72	3435.04	2741.91	2421.53	1802.49	6134.37	3452.79	1021.8	2513.67	3315.93	2283.8
262	310716	2657.25	2822.44	702.28	2060.66	1098.65	1125.05	1216.85	1146.85	953.885	2494.77	1813.4	1754.02	1942.69	1257.84	3151.7	2117.41	2525.95	1702.93	2784.89	2337.92	1975.48	1950.51	1962.26	1962.75	2060.09	1162.93	1337.42	1520.15	1678.58	1207.82	1352.17	1412.86	2055.42	1337.71	1573.91	1655.68	1643.57	1352.64	1057.39	1351.2	1258.56	1718.81	1226.87	1401.42	2098.74	1599.61	1783.36	1827.23
263	310667	2277.64	2204.77	2715.92	2399.44	2113.01	2018.57	2515.79	2215.79	3053.18	2929.42	2984.15	2988.92	2801.74	2936.54	1541.54	2426.61	2319.34	3121.1	2725.47	2721.97	1887.09	2545.44	2235.52	2222.68	4735.62	1450.44	3400.4	3195.48	2339.41	1899.61	3604.68	2614.57	2310.15	2474.53	2272.42	2352.37	1925.59	1794.8	2816.73	2179.04	1552.15	2837.96	1313.92	1901.34	2580.23	1615.7	1026.72	1740.88
264	310553	708.601	767.089	1407.3	960.997	693.951	692.005	692.978	692.978	672.226	1009.22	860.205	847.217	757.986	1224.74	1487.47	1156.73	5974.4	1334.42	7732.32	5013.72	1249.3	1342.84	1298.81	1296.98	1496.48	1010.59	1079.97	1195.68	1328.73	953.543	837.684	1039.99	1067.24	1164.21	1277.11	1169.52	1063.35	850.308	1182.85	1032.17	807.935	1192.36	642	880.766	1051.21	1622.13	1238.92	1304.09
265	310413	1009.47	1149.35	635.992	931.605	2063.21	2365.14	2064.17	2164.17	2865.41	1351.58	2020.98	2079.33	1294.19	1130.16	5.58658	809.981	384.131	1334.42	925.799	881.451	2307.51	1950.51	2118.57	2125.53	1684.35	1757.27	1501.26	1647.62	1000.08	990.937	847.578	946.199	1844.61	1460.98	1106.23	1470.6	1213.61	1093.63	555.58	954.272	1119.73	1307.41	647.441	1024.86	507.225	788.538	572.303	622.689
266	310052	9911.97	9348.79	17263	12174.6	5593.64	5697.06	5645.35	5645.35	7296.85	10452.4	9057.06	8935.45	2029.72	2221.65	2134.55	2128.64	6341.07	6638.62	5262.59	6080.76	7942.51	10632.2	9366.02	9313.58	2215.57	2782.87	1892.45	2296.96	1455.95	1477.06	1183.97	1372.33	1835.82	5149.94	11763.8	6249.86	1673.62	1250.61	17892.1	6938.77	1543.04	1363.2	6101.72	3002.65	2098.74	7190.18	5568.7	4952.54
267	310010	4563.73	4222.72	2609.37	3798.61	4281.56	4344.61	4463.09	4363.09	6617.11	2491.79	4315.97	4474.96	1399.52	1276.71	1286.51	1320.91	2927.54	2590.68	2912.24	2810.16	2204.79	1893.14	2039.86	2045.93	2014.74	1875.27	4266.38	2718.8	3445.51	6297.12	3291.37	4344.67	2305.76	3611.35	4883.61	3600.24	1729.1	2357.32	4907.62	2998.01	889.867	1722.3	1566.92	1393.03	1429.79	1126.48	988.133	1181.47
268	310006	877.315	993.608	894.584	921.835	887.578	930.475	909.027	909.027	1776.33	1280.13	1499.55	1518.67	743.949	1267.3	134.816	715.354	1306.63	1306.51	771.846	1128.33	1373.52	1005	1178.48	1185.67	777.393	1150.05	1069.94	999.128	1583.17	2415.64	801.407	1600.07	1576.7	1657.29	1465.98	1566.66	1800.76	1274.15	1359.08	1478	1522.56	1586.33	1458.1	1522.33	933.588	1377.53	2008.42	1439.84
269	309847	354.3	335.107	795.684	495.03	588.463	621.16	754.811	654.811	758.602	613.273	677.536	683.137	666.021	698.801	690.118	684.98	800.273	1105.51	414.304	773.361	1041.48	1092.12	1068.28	1067.29	770.915	450.581	2534.41	1251.97	6661.32	5418.37	1523.66	4534.45	5533.82	7327.7	3264.73	5375.42	1969.51	863.39	1185.83	1339.58	2976.84	547.371	767.136	1430.45	591.763	1145.79	557.299	764.952
270	309731	511.767	562.839	374.216	482.941	513.951	533.541	538.746	528.746	649.694	392.971	506.491	516.385	426.718	567.447	389.901	461.355	643.128	820.754	328.998	597.627	668.843	461.069	558.88	562.931	693.175	435.561	605.183	577.973	643.162	613.259	580.443	612.288	1269.27	753.315	401.721	808.101	325.94	400.299	477.918	401.386	291.312	711.233	533.187	511.911	1209.25	592.208	557.299	786.253
271	309642	2797.85	2874.2	2628.1	2766.72	1780	1902.12	1841.06	1841.06	1464.63	3974.36	2864.58	2767.86	2237.46	2449.48	1662.82	2116.59	2371.72	3858.1	2680.9	2970.24	3136.4	3044.75	3087.9	3089.68	5072.49	2508.23	1421.01	3000.58	2519.64	1708.9	2031.55	2086.7	3026.04	3720.92	2059.57	2935.51	1195.11	1282	1834.01	1437.04	1524.84	1631.65	2086.5	1747.66	1727.51	1992.26	1993.41	1904.39
272	309631	5173.91	5537.82	2978.05	4563.26	3729.57	3353.76	3991.66	3691.66	6158.95	8740.63	7599.03	7499.53	3896.03	3128.42	3911.87	3645.44	6332.34	6074.7	7381.36	6596.13	3783.74	5711.3	4803.89	4766.31	7514.8	3896.45	5155.76	5522.34	1731.59	5414.63	3769.58	3638.6	2929.41	9021.52	4724.72	5558.55	1791.52	4539.34	5113.73	3814.86	2967.74	4887.99	5571.25	4475.66	5421.43	2935.29	1920.54	3425.75
273	309574	989.791	944.535	1136.13	1023.49	902.509	910.808	1056.66	956.658	1412.05	890.139	1120.92	1141.04	1111.71	1678.7	329.92	1040.11	1012.71	1111.09	926.719	1016.84	1655.39	1213.23	1421.38	1430	1807.44	935.492	1253.83	1332.25	1597.3	3230.83	1322.49	2050.21	983.791	1200.74	941.346	1041.96	330.564	1193.05	636.229	719.947	1099.25	1889.65	799.78	1262.89	2131.82	640.486	709.484	1160.6
274	309538	683.293	673.924	1378.83	912.015	1134.23	1207.24	1020.74	1120.74	965.152	1184.87	1087.71	1079.24	1055.57	477.601	1331.25	954.806	1245.52	1635.92	879.173	1253.54	1237.36	607.676	904.103	916.38	1962.92	909.744	929.508	1267.39	293.31	441.247	1012.48	582.345	421.625	461.12	299.792	394.179	744.346	829.377	845.318	806.347	289.036	972.716	244.831	502.194	1087.96	984.868	638.75	903.859
275	309532	28422.8	27323.6	29300.3	28348.9	26723.4	28452	27587.7	27587.7	22198.5	28755.3	25856	25603.3	23118.6	2085.37	43869.1	23024.3	31303.8	35203.1	22876.1	29794.3	24360.2	20161.7	22138.2	22220	50323.2	19836.3	29463.4	33207.6	1470.08	1738.81	27511.7	10240.2	1888.53	1972.32	1468.98	1776.61	19533.3	22160.3	24669.5	22121.1	1024.14	21657.7	739.932	7807.27	31731	26031.4	13310.9	23691.1
276	308232	756.403	704.339	1112.5	857.747	1075.72	1143.36	959.536	1059.54	2921.74	1205.71	1964.52	2030.66	2394.67	3059.48	633.959	2029.37	1329.91	1345.59	1873.33	1516.28	2352.89	1408.7	1853.19	1871.59	1185.52	1409.67	2056.29	1550.49	1385.27	4326.47	2611.99	2774.58	4115.23	2734.76	2548.23	3132.74	1608.9	1860.21	1950.5	1806.54	3932.71	1446.87	2921.64	2767.08	271.99	1303.5	3185.18	1586.89
277	308214	298.062	294.083	372.639	321.595	209.325	234.398	238.362	227.362	259.126	226.256	240.791	242.058	216.166	392.484	125.013	244.555	273.548	429.919	160.276	287.914	234.095	182.728	206.909	207.911	615.436	163.067	7001.4	2593.3	367.521	269.236	168.196	268.318	355.746	328.719	203.858	296.108	219.605	185.76	5292.95	1899.44	191.173	355.617	307.398	284.729	279.341	286.448	272.219	279.336
278	307924	430.222	439.644	342.201	404.023	283.86	321.851	302.855	302.855	326.725	232.21	274.004	277.646	328.461	331.01	255.841	305.104	567.466	452.252	298.782	439.5	317.701	310.212	313.737	313.883	518.262	92.2618	357.76	322.761	427.596	306.629	280.327	338.184	364.53	378.94	242.831	328.767	191.866	274.715	238.959	235.18	213.932	404.427	329.161	315.84	433.714	354.037	280.793	356.181
279	307912	1749.01	1834.91	3360.95	2314.95	1249.72	1325.01	1287.36	1287.36	345.502	5966.01	3480.67	3264.06	4138.04	1125.44	6987.94	4083.81	2912.99	1825.76	3457.06	2731.94	1249.3	3246.6	2306.36	2267.42	777.393	1270.21	929.508	992.37	1046.02	272.975	593.635	637.544	513.855	1031.81	302.79	616.153	1567.29	481.405	289.738	779.477	1809.32	704.26	1074.53	1196.04	2756.66	1126.48	257.215	1380.12
280	307669	1490.31	1557.47	2419.16	1822.32	1729.39	1911.96	1820.67	1820.67	3815.54	2384.62	3017.36	3072.51	1284.41	1270.48	1177.95	1244.28	768	764.843	777.05	769.964	1096.43	754.283	915.348	922.019	1088.35	1010.59	1865.7	1321.55	1357	1103.12	2163.47	1541.2	1554.74	2305.6	1271.12	1710.49	751.281	494.487	937.915	727.894	951.315	868.123	486.941	768.793	915.21	337.945	1005.28	752.812
281	306159	33312.7	34963.1	27173.7	31816.5	31586.7	30021.3	33804	31804	24515.6	33459.1	29504.4	29159.7	27599.1	1976.61	48960.8	26178.8	34801.7	41897.5	23547.5	33415.6	28244.3	23807.7	25896.3	25982.8	53044.1	22368.1	30740.6	35384.3	1880.01	1088.16	28560.4	10509.5	2174	1689.25	1594.89	1819.38	20118.1	24237.7	27325	23893.6	1090.14	23665.9	1207.83	8654.64	34421.5	28249	14927	25865.8
282	305055	1372.21	1468.04	3735.6	2191.95	4584.4	4847.66	5166.03	4866.03	4236.15	8335.75	6522.94	6364.95	2014.04	2187.66	2154.8	2118.83	2051.61	1407.01	2399.47	1952.7	5484.51	658.67	2930.46	3024.55	991.176	961.239	4460.3	2137.57	3929.65	4763.97	11292.2	6661.96	1809.47	5332.56	6703.34	4615.13	4623.27	2059.05	6141.25	4274.52	1554.42	2468.4	3199.12	2407.31	7670.86	801.412	1191.76	3221.34
283	304963	717.036	782.248	949.513	816.266	750.694	785.91	768.302	768.302	1126.64	881.207	989.734	999.193	727.105	799.154	757.422	761.227	1079.64	926.838	589.226	865.235	702.285	903.015	808.52	804.607	1010.61	525.678	662.024	732.771	971.81	1432.18	646.402	1016.8	869.601	913.109	596.586	793.099	492.378	808.447	486.879	595.901	548.486	1269.06	669.203	828.917	613.816	543.93	450.126	535.957
284	304079	4420.32	4332.61	5615.66	4789.53	4354.5	4929.94	4642.22	4642.22	4052.14	6594.17	5470.11	5372.14	4893.22	373.569	9882.72	5049.84	5011.16	5708.89	5929.9	5549.98	5090.37	3556.82	4278.75	4308.65	8136.71	5213.86	7747.02	7032.53	240.302	310.369	8122.9	2891.19	412.841	429.161	242.831	361.611	7216.92	6080.36	5331.78	6209.68	186.622	4148.86	301.958	1545.81	8597.1	5851.27	4970.67	6473.01
285	303952	1858.67	1741.13	2278	1959.27	2457.16	2841.74	2649.45	2649.45	7356.94	1708.83	4206.37	4424.04	513.746	3518.17	1325.9	1785.94	1015.62	920.165	994.176	976.653	1521.62	1155.86	1328.04	1335.17	809.784	13281.4	4279.75	6123.65	3198.14	4049.75	4824.93	4024.27	9947.71	4515.33	797.446	5086.83	9246.53	1857.6	510.775	3871.64	953.591	1216.77	2766.59	1645.65	2907.36	3012.54	1991.27	2637.05
286	303947	244.636	239.369	269.855	251.287	184.836	193.214	204.025	194.025	341.746	518.007	440.066	433.273	258.277	529.617	39.7517	275.882	165.875	248.17	218.787	210.944	558.962	503.564	529.643	530.723	453.479	336.863	297.576	362.639	321.581	426.29	267.136	338.335	404.057	438.293	323.775	388.708	261.215	261.633	197.141	239.996	455.175	386.995	427.093	423.088	77.1864	466.686	360.101	301.324
287	302393	18125.6	19543	9938.6	15869	14220.4	15981.6	13601	14601	10691.8	16096.9	13706.8	13498.5	38825.7	15874.3	45686.2	33462.1	17312.1	17503.8	16548.4	17121.4	31770.1	25556.4	28481.5	28602.6	57533.5	76684.6	12772.4	48996.8	67175.1	85228	12750	55051	69783.3	73048.8	25656.2	56162.7	73299.6	52886.6	26204.9	50797	55456.2	52579	25152.3	44395.8	48645.8	43907.1	27138.3	39897.1
288	301745	3846.69	3450.96	1921.84	3073.16	2655.3	2873.42	2464.36	2664.36	3455.02	6859.13	5353.86	5222.67	4109.97	5220.51	814.156	3381.54	4810.37	5796.69	6343.18	5650.08	3821.96	3841.53	3832.32	3831.94	7722.1	3295.68	3825.03	4947.6	3251.15	4666.75	4907.38	4275.09	5340.58	4565.55	647.55	3517.89	2552.04	1033.45	4157.89	2581.13	2512.57	3988.48	3046.78	3182.61	4881.12	2677.81	503.712	2687.55
289	301399	1096.64	1260.59	1478.38	1278.54	1774.27	1787.4	1780.84	1780.84	1306.9	1693.94	1522.8	1507.88	791.674	2009.71	2224.94	1675.44	2853.47	3381.78	2633.21	2956.15	1411.74	1100.62	1247.08	1253.14	5111.36	1145.76	1551.41	2602.84	1544.29	1529.41	1451.11	1508.27	1954.41	2013.41	1519.94	1829.25	1856.24	1750.33	2526.99	2044.52	1019.59	1474.76	1229.59	1241.32	4230.55	1921.46	2715.76	2955.92
290	300920	719.848	656.646	776.805	717.766	553.533	557.1	585.317	565.317	660.96	580.525	616.093	619.193	603.582	546.541	631.308	593.81	800.273	710.588	665.792	725.551	668.843	537.559	599.362	601.922	913.437	457.018	752.3	707.585	2678.66	2946.63	652.998	2092.76	3596.99	4510.76	2248.44	3452.06	506.248	617.455	648.177	590.626	1713.73	672.882	2238.84	1541.82	768.189	611.519	334.379	571.362
291	300919	13885.2	14853.4	7478.23	12072.3	9560.2	9232.18	9396.19	9396.19	8156.85	13295.5	11023.2	10825.2	8500.67	10024.9	7309.09	8611.55	13788	12119.2	11116.5	12341.2	7646.31	8061.27	7865.92	7857.83	18398.3	7981.72	8679.87	11686.6	6466.96	8204.21	9422.3	8031.15	6943.63	11354.5	6685.36	8327.83	5975.57	6302.75	7563.06	6613.79	3231.74	10724.3	7956.99	7304.34	9762.24	9555.79	5542.98	8287
292	300866	20212	18647.2	14847.5	17902.2	15197.9	16250.3	18724.1	16724.1	18889.9	21985.5	20616.7	20497.4	16198.4	8294.18	16467.8	13653.5	22599.7	23561.8	20065.2	22075.5	16852.5	16260.6	16539.2	16550.8	32281.2	16635	14323.8	21080	6841.54	6263.47	12011.2	8372.07	8577.43	7419.01	5558.14	7184.86	11068.1	11519.7	12951.6	11846.5	3659.61	17693.7	5320.98	8891.42	14312.6	15297.6	10447.2	13352.5
293	299467	1147.26	1128.91	1804.29	1360.16	3891.86	4045.87	3968.86	3968.86	1318.16	1592.72	1471.32	1460.73	4213.84	1210.55	3110.73	2845.04	1670.39	1116.67	2485.32	1757.46	1079.7	1330.09	1212.22	1207.34	1729.7	950.511	849.263	1176.49	1021.28	1121.81	1213.65	1118.92	1124.33	1456.41	1277.11	1285.95	843.746	381.985	970.772	732.167	832.97	906.474	584.873	774.772	1058.56	775.664	1016	950.073
294	294266	815.453	808.125	493.299	705.626	703.069	717.248	710.159	710.159	262.882	1289.06	835.296	795.747	1058.37	950.473	379.932	796.26	973.025	1022.68	1118.27	1037.99	905.327	784.029	841.131	843.496	1302.13	690.891	498.19	830.404	1159.1	1338.7	524.377	1007.39	724.667	1374.23	968.327	1022.41	466.95	337.507	403.244	402.567	691.866	488.101	584.873	588.28	819.646	701.638	1971.98	1164.42
295	289052	1079.77	1166.78	1318.53	1188.36	2097.52	1914.2	1705.86	1905.86	691.004	830.598	768.87	763.491	1302.61	723.494	2401.91	1476	1091.28	1200.42	733.242	1008.32	1483.4	1219.6	1343.79	1348.93	1885.18	1407.53	625.245	1305.98	427.596	3638.42	600.231	1555.42	983.791	689.398	1328.08	1000.42	1983.38	2817.79	1475.57	2092.25	1875.32	3336.52	1235.03	2148.96	1264.39	1464.43	2381.38	1703.4
296	288866	5643.5	5513.84	1171.51	4109.62	1686.55	1772.86	1729.7	1729.7	1092.84	6189.29	3935.69	3739.27	5718.58	803.883	12977.5	6499.99	4449.52	1010.59	5373.62	3611.24	2701.65	3771.42	3267.82	3246.96	1839.83	1321.7	892.729	1351.42	1463.02	1076.94	814.599	1118.19	1124.33	1250.96	1022.29	1132.53	3707.86	2145.39	1983.36	2612.2	2089.25	2290.59	1284	1887.95	5641.96	2681.03	488.708	2937.23
297	287966	3711.72	3787.37	4346.17	3948.42	3539.34	3624.95	3882.14	3682.14	3004.36	5930.29	4636.47	4523.71	4199.8	3556	568.962	2774.92	3375.69	4360.61	4396.91	4044.41	2923.8	3178.61	3058.66	3053.69	6581.93	2609.08	3798.28	4329.76	2714	2931.68	4511.62	3385.77	3091.91	3469.82	3045.88	3202.54	1883.98	2553.54	3966.72	2801.41	1948.15	3458.55	1958.64	2455.11	3146.27	2420.33	1386.82	2317.8
298	287440	925.117	995.463	862.136	927.572	1238.51	1332.83	1135.67	1235.67	1566.02	1545.09	1554.35	1555.15	861.858	1229.47	733.462	941.596	646.038	640.507	593.981	626.842	487.3	437.697	461.048	462.015	1561.26	654.415	832.545	1016.07	1576.1	1391.05	982.795	1316.65	1537.17	1132.26	737.488	1135.64	790.579	1305.55	675.06	923.729	475.658	833.259	486.941	598.619	1271.74	740.26	628.033	880.01
299	287414	24015.2	30239.6	23117.4	25790.7	36314.2	34542.6	41428.4	37428.4	18664.6	7112.18	12220.6	12665.8	69061	4846.94	58721.1	44209.7	19808.9	17839	20543.1	19397	24381.7	27549.4	26058.2	25996.4	24682.2	10996.3	21923.7	19200.7	6534.1	33598.4	3927.88	14686.8	48030.1	5172.77	20724.6	24642.5	3370.36	17699.5	23059.6	14709.8	3284.09	10103.7	10285.6	7891.13	23137.5	11319.5	9375.48	14610.9
300	285035	1315.97	1418.73	1615.18	1449.96	2476.04	2819.2	2347.62	2547.62	1825.15	2063.1	1957.88	1948.71	3784.32	1882.03	7388.38	4351.58	22621	2020.6	12722.9	12454.8	5926.43	5018.64	5445.99	5463.68	1723.22	4035.92	6172.2	3977.11	6007.55	4992.08	4284.06	5094.56	3175.36	1670.99	1924.66	2257	3876.61	3477.11	2195.44	3183.05	3058.78	3894.35	2157.23	3036.78	9747.54	2883.8	1296.79	4642.71
301	281132	500.519	585.758	416.515	500.931	796.371	833.004	964.687	864.687	1742.53	1821.96	1786.83	1783.77	436.883	492.335	430.153	453.123	465.613	441.508	457.55	454.891	695.119	599.177	644.342	646.213	505.305	1851.67	1293.96	1216.98	2130.91	1693.94	590.337	1471.73	1695.28	1789.69	833.421	1439.47	2371.74	1049.15	728.825	1383.24	1126.56	2886.77	560.39	1524.57	1973.77	1663.98	1412.54	1683.43
302	280930	2466.04	2303.11	2695.43	2488.19	2970.73	3155.83	3213.28	3113.28	4048.38	2348.89	3100.39	3165.89	2049.08	1976.85	2104.49	2043.47	2782.04	2472.85	2647.33	2634.07	2032.81	1925.02	1975.76	1977.86	4126.66	3134.76	7713.58	4991.67	4890.86	7048.74	7176.38	6371.99	4396.32	8049.06	1705.82	4717.06	3455.89	3526.82	1299.34	2760.68	4556.3	2719.42	2072.9	3116.21	2370.73	1889.27	1766.21	2008.74
303	280602	1678.71	1834.08	2258.55	1923.78	1717.2	1628.57	1822.89	1722.89	2178.16	1949.97	2050.87	2059.67	2074.64	2411.65	1676.46	2054.25	1615.89	1859.68	1501.49	1659.02	1992.2	1648.8	1810.46	1817.15	4534.79	1763.7	2999.17	3099.22	2728.14	3058.82	2509.76	2765.57	2472.65	2981.3	1663.84	2372.6	1823.88	1601.2	1430.77	1618.61	1563.53	1450.36	1033.73	1349.2	1723.83	1313.16	1241.06	1426.02
304	275608	25630.5	23264	15958.9	21617.8	21739.5	23900.1	21319.8	22319.8	28935.8	13015.7	20055.4	20668.9	31380.6	28559.2	25541.1	28493.7	54703.7	37475.5	44832.9	45670.7	30305.8	13407.1	21362.3	21691.7	43909.7	22775.8	42964.7	36550.1	85611.2	48178.2	33065.4	55618.3	58763.9	39857.2	43586.7	47402.6	43317.7	26639.5	31339.5	33765.6	36830.5	31656.9	58451.9	42313.1	21729.8	22352.6	42556.2	28879.5
305	273925	14202.9	15069.7	10200	13157.5	12419.1	13217.1	11318.1	12318.1	12265.3	17031.7	14924.1	14740.4	11571.9	7811.85	9618.2	9667.32	14835.6	16984.6	12937.7	14919.3	12567.1	11439.6	11970.4	11992.4	21767	11326.7	9709.68	14267.8	6477.56	6887.94	8238.33	7201.28	7347.69	8482.79	5911.89	7247.46	5885.42	7712.95	8259.03	7285.8	3762.02	12317.6	5024.47	7034.69	9674.03	10968.7	6132.43	8925.06
306	273773	41464.4	45732.4	43879.9	43692.2	25889.1	26393.2	27641.2	26641.2	38005.2	1738.6	17775.4	19173.1	35701.1	628.92	60342.2	32224.1	51616.1	53992.1	53094.1	52900.8	41618.8	36619.9	38973.2	39070.6	77059.1	40245.5	36377.9	51227.5	346.318	512.296	36656.9	12505.2	584.126	488.514	347.758	473.466	22603.2	22819.7	33197.4	26206.7	232.139	38577.4	454.297	13088	35266.8	41879.4	21119.5	32755.2
307	273745	568.005	601.38	756.15	641.845	555.208	566.243	560.726	560.726	668.471	544.801	599.486	604.253	496.902	477.601	440	471.501	628.578	418.752	885.661	644.33	484.911	369.705	423.939	426.185	868.089	502.076	769.018	713.061	770.38	1656.55	745.341	1057.42	663.18	401.768	239.833	434.927	506.248	455.242	316.621	426.037	432.416	631.045	269.314	444.258	371.23	537.493	49.2995	319.341
308	272849	19916.7	19533.1	18941.9	19463.9	17078.7	16608	15343.4	16343.4	17301.4	22447	20171.6	19973.3	15092.3	2652.81	25579.8	14441.6	21118.5	24840.4	17708.2	21222.3	15185.1	15978.1	15604.8	15589.3	31756.5	13845.7	14524.4	20042.2	2166.25	1181.65	16542.6	6630.17	1458.12	1328.57	1445	1410.56	11648.3	12058.7	13626.6	12444.5	703.245	15166	990.204	5619.82	19440	17058.2	9739.86	15412.7
309	270212	762.027	714.595	636.407	704.343	538.835	535.237	522.036	532.036	728.558	893.116	820.35	814.008	572.701	761.324	625.601	653.209	468.523	465.421	398.078	444.008	518.353	535.435	527.394	527.061	699.654	493.493	829.202	674.116	409.927	684.307	606.826	567.02	465.544	579.825	644.552	563.307	642.634	520.65	618.307	593.864	682.762	641.504	476.059	600.109	782.891	514.963	415.83	571.228
310	270073	2421.05	1957.47	1307.47	1895.33	1824.23	1705.86	1915.04	1815.04	1618.6	571.594	1034.57	1074.92	1457.02	1379.14	1612.15	1482.77	1993.41	1563.34	2227.92	1928.22	1796.32	1332.21	1550.69	1559.74	2461.74	1403.24	946.226	1603.74	8343.43	10601.2	834.386	6592.99	12196.4	922.241	9296.54	7471.72	984.756	1473	1615.96	1357.9	3045.12	571.776	8161.02	3925.97	2065.66	1503.05	321.518	1296.74
311	269988	3627.36	3684.81	3283.98	3532.05	2746.42	2118.68	2432.55	2432.55	3023.14	3316.44	3186.74	3175.44	1712.49	775.51	1872.47	1453.49	3011.93	2644.78	2858.7	2838.47	1696	1580.81	1635.03	1637.28	4904.05	2139.19	4232.94	3758.73	745.643	609.519	3650.85	1668.67	799.33	712.225	440.694	650.75	1837.75	1572.42	1807.13	1739.1	434.692	2628.77	372.686	1145.38	3774.78	2941.73	1566.87	2761.13
312	269968	582.065	621.064	885.179	696.103	501.021	547.44	464.231	504.231	980.174	735.332	843.599	853.035	623.233	832.255	443.465	632.984	436.512	435.925	425.449	432.629	687.953	611.925	647.716	649.198	3621.35	834.647	996.379	1817.46	1113.16	1910.82	916.836	1313.61	983.791	858.323	575.6	805.905	596.401	669.781	457.009	574.397	1040.07	850.691	761.695	884.153	760.838	943.027	1011.71	905.192
313	269927	562.381	574.95	360.165	499.166	461.346	486.601	473.973	473.973	206.55	443.581	338.768	329.633	350.92	354.654	309.461	338.345	337.569	414.67	401.859	384.7	214.985	212.474	213.656	213.705	751.48	566.445	260.797	526.241	318.047	3096.21	283.625	1232.63	74.6627	547.866	416.711	346.413	300.512	559.895	480.905	447.104	243.519	760.043	457.017	486.86	540.305	460.249	255.071	418.542
314	269625	1518.43	1087.89	1202.6	1269.64	2280.91	2486.26	2383.58	2383.58	803.667	345.338	548.007	565.671	1282.96	425.585	2258.56	1322.37	1548.16	508.086	1505.96	1187.4	704.674	824.399	768.038	765.704	1055.96	669.434	568.404	764.599	303.912	751.616	775.023	610.184	799.33	365.244	542.623	569.066	663.439	1020.37	2906.34	1530.05	182.07	491.588	516.864	396.841	665.273	1042.8	934.547	880.874
315	269281	1152.88	1123.63	1409.14	1228.55	1094.6	1062.5	928.553	1028.55	1141.66	1774.32	1494.56	1470.18	2638.91	950.473	2072.67	1887.35	2037.06	1044.09	2537.66	1872.93	2331.4	2018.5	2165.8	2171.9	1561.26	4203.28	989.692	2251.41	1106.1	1458.36	1493.98	1352.81	2200.35	1511.2	2074.56	1928.7	2626.02	3139.6	2222.32	2662.65	2412.43	2691.53	1313.92	2139.29	1246.01	2516.88	2520.7	2094.53
316	269157	556.758	633.451	495.03	561.746	527.858	518.118	552.988	532.988	435.633	526.938	486.564	483.045	572.701	501.244	586.325	553.423	710.06	748.17	610.864	689.698	532.686	456.819	492.534	494.013	5869.32	8563.18	514.907	4982.47	7951.17	8795.03	346.287	5697.5	7198.36	9528.3	377.738	5701.47	8707.92	5470.75	442.074	4873.58	6322.38	4281.35	350.924	3651.55	3844.62	4647.54	210.059	2900.74
317	268610	32047.3	35098.1	3000.96	23382.1	136983	145067	111025	131025	114616	16055.2	59638.1	63436.6	62039.8	31706.1	35518.3	43088.1	53126.5	62198.6	45906.4	53743.8	43599	38045.6	40659.9	40768.2	45030.5	38662	197343	93678.6	166289	74783.9	400334	213802	243774	16600.3	39623.5	99999.2	40344.9	104062	59566.5	67991.2	213639	33375.7	36523.3	94512.5	19134.9	28358.4	59933.2	35808.8
318	268579	868.879	835.659	241.807	648.782	885.719	752.844	819.281	819.281	927.597	1006.24	971.467	968.436	1777.06	1825.29	648.07	1416.8	986.518	921.021	821.46	909.666	1676.89	1325.84	1491.1	1497.94	1049.48	926.909	755.643	910.678	742.11	755.355	517.781	671.749	742.235	1040.94	707.509	830.229	1534.92	881.704	1030.51	1149.05	778.349	1976.81	6365.59	3040.25	2565.53	585.771	1545.43	1565.58
319	268506	500.519	511.912	201.545	404.659	406.324	393.547	414.935	404.935	769.868	404.879	566.274	580.34	331.268	298.457	408.66	346.128	413.232	348.671	223.458	328.454	415.638	295.339	351.971	354.316	835.697	452.726	809.14	699.188	339.25	560.907	263.838	387.998	724.667	835.495	578.598	712.92	709.672	285.18	516.749	503.867	491.589	226.618	636.559	451.589	249.937	254.263	482.278	328.826
320	268486	975.732	1057.75	1015.88	1016.46	5084.07	5162.03	5573.05	5273.05	5216.33	1006.24	2867.9	3030.16	2063.41	2823.05	1083.36	1989.94	2950.82	3053.05	3150.9	3051.59	4354.65	3667.3	3990.87	4004.27	9037.19	1821.63	13080	7979.6	11396.7	2793.32	26136.4	13442.1	15727.5	1177.91	1876.7	6260.7	2593.65	3505.89	3157.25	3085.6	5400.65	4141.89	2328.61	3957.05	5652.99	2343.08	2252.77	3416.28
321	268445	9270.86	9653.32	8594.65	9172.94	8867.05	8170.99	8519.02	8519.02	7747.5	9059.17	8479.16	8428.61	7585.48	2454.21	11710.4	7250.01	9710.94	10909.9	8524.47	9715.1	8537.31	6565.45	7493.71	7532.16	13675.6	6715.8	7991.1	9460.84	1653.84	1499.49	7707.36	3620.23	2011.5	1698.38	737.488	1482.46	4230.29	6603.62	6968.65	5934.19	1126.56	8398.83	881.39	3468.93	7939.17	6417.73	4379.08	6245.33
322	268442	1006.66	1025.4	1036.45	1022.84	796.183	756.755	866.469	806.469	1104.1	827.621	949.879	960.534	1165.05	1213.59	1394	1257.55	1716.95	1474.01	1619.19	1603.38	807.389	699.04	750.046	752.158	2053.61	1010.59	1417.67	1493.96	2940.17	2927.94	1078.44	2315.51	2323.33	2460.83	2206.47	2330.21	1114.21	1187.82	1149.99	1150.67	1565.8	1171.44	2154.51	1630.58	1400.38	1232.69	1200.34	1277.8
323	268365	1853.05	1914.86	3104.14	2290.68	2839.72	2228.17	2533.94	2533.94	4472.75	3873.14	4138.28	4161.39	797.289	16824.8	58796	25472.7	3236.01	2862.33	2873.48	2990.61	2410.22	1232.35	1786.84	1809.81	3465.88	2396.66	3470.61	3111.05	8156.14	4378.82	2542.73	5025.9	8195.33	6542.43	6544.45	7094.07	10698.2	3165.76	3402.18	5755.39	4544.92	4232.53	10807.9	6528.45	12853.4	4950.09	8305.89	8703.12
324	268313	1819.3	1969.94	2062.21	1950.48	1805.34	1766.87	2386.11	1986.11	1825.15	2051.19	1951.24	1942.53	1681.61	1726.08	1729.69	1712.46	1967.22	2032.34	2361.18	2120.25	1786.77	1440.57	1603.55	1610.3	3414.05	1349.6	1487.88	2083.84	3565.66	3593.55	1731.43	2963.55	3948.34	3962.9	3273.73	3728.32	1440.15	1483.46	1541.29	1488.3	2005.05	1753.68	3381.38	2380.04	1812.04	1673.63	1298.93	1594.87
325	267742	35391.5	37190.8	41251.3	37944.5	19127.7	18353.5	21740.6	19740.6	21995.7	21693.8	21827.3	21838.9	6414.81	18754.1	666.969	8611.96	7478.91	10440.9	4518.44	7479.41	28158.3	30534.7	29416	29369.6	2286.83	10502.8	3330.18	5373.28	5746.05	5728.74	4155.44	5210.08	5476.73	18043	21579	15032.9	9031.55	6268.73	34661	16653.8	10246	5438.84	22736.6	12807.1	6468.96	22088.7	29363.2	19307
326	267649	933.553	930.216	947.948	937.239	929.951	1000.97	1115.46	1015.46	1017.73	720.447	851.902	863.359	1030.3	917.372	1006.51	984.729	1635.47	871.004	2232.34	1579.6	1246.91	1117.61	1178.48	1181	1269.74	1793.74	1792.15	1618.54	1399.41	1821.08	1734.73	1651.74	1321.97	415.465	791.45	842.961	1338.44	538.965	1188.82	1022.07	1456.56	997.121	911.314	1121.66	1238.66	1123.26	1283.93	1215.28
327	267647	1046.03	1155.9	1950.12	1384.02	1892.6	1607.24	1899.92	1799.92	499.475	896.093	720.712	705.427	1374.25	1229.16	885.599	1163	1402.66	1658.26	616.166	1225.69	1115.53	684.167	887.236	895.646	1328.05	347.591	1939.26	1204.97	2809.41	2729.75	4488.54	3342.57	3315.9	2328.43	1762.78	2469.04	610.271	706.41	851.292	722.658	2239.46	1154.01	935.797	1443.09	1918.63	756.353	870.243	1181.74
328	244505	6883.93	7171.7	6610.62	6888.75	13718.1	10572.3	9145.2	11145.2	24774.7	1271.2	11664.2	12570.1	12782.7	13548.8	11921.9	12751.1	744.981	724.514	642.728	704.074	11685.6	1544.69	6318.6	6516.31	14077.3	2122.02	52941.8	23047.1	40494.4	4704.14	16592.1	20596.9	10303.5	34552.1	8852.85	17902.8	37018.5	884.32	28415.2	22106	17542.4	20217.9	32543.4	23434.6	5546.4	11956.8	1772.64	6425.28
329	244467	1147.26	1128.91	1248.46	1174.88	3691.86	3534.55	3313.2	3513.2	1318.16	1262.27	1286.99	1289.14	4132.43	1210.55	3070.02	2804.33	1670.39	1116.67	1999.51	1595.52	1641.05	1087.87	1348.28	1359.07	1250.31	452.726	1100.03	934.354	1017.75	1121.81	949.815	1029.79	939.872	1456.41	1277.11	1224.46	843.746	907.867	1347.13	1032.92	832.97	906.474	584.873	774.772	838.024	775.664	1016	876.562
330	242527	208.081	291.4	379.376	292.952	260.697	308.803	299.75	289.75	353.013	372.132	363.677	362.941	286.35	276.904	178.835	247.363	352.12	452.252	163.349	322.574	322.478	278.341	299.119	299.979	459.957	227.436	384.509	357.301	307.445	415.072	342.989	355.169	417.233	429.161	365.746	404.047	279.708	256.401	436.1	324.07	241.243	383.508	291.076	305.276	444.741	360.474	162.903	322.706
331	242417	1178.19	1190.37	1338.7	1235.75	1374.18	1242.32	1308.25	1308.25	950.13	1232.5	1107.64	1096.76	1215.59	1011.95	1537.26	1254.93	1280.44	1440.51	1499.21	1406.72	1316.19	881.767	1086.27	1094.74	1561.26	849.667	1156.87	1189.27	632.56	587.083	1243.33	820.993	821.29	1027.25	650.548	833.029	943.146	1080.55	940.902	988.198	452.899	990.148	557.67	666.906	1058.56	1171.54	477.991	902.696
332	242168	902.622	998.421	520.967	807.337	418.277	425.749	452.013	432.013	886.287	821.666	850.241	852.732	878.702	922.101	644.24	815.014	1161.12	245.668	1320.39	909.061	434.748	490.815	464.421	463.328	790.349	643.687	712.177	715.404	908.201	725.44	550.761	728.134	606.085	753.315	161.888	507.096	575.597	138.666	830.383	514.882	345.933	484.615	848.746	559.765	558.683	592.208	392.252	514.381
333	241947	9715.44	8958.33	9761.41	9478.4	3679.7	3700.91	3990.31	3790.31	2718.95	6757.91	4971.92	4816.26	4592.83	1697.61	6132.5	4140.98	1513.24	1623.6	1339.98	1492.27	2921.41	2341.46	2614.48	2625.78	5383.45	23938.7	4550.58	11290.9	1933.02	2467.99	7862.36	4087.79	1989.54	2460.83	1136.21	1862.19	12318.7	6669.03	1508.43	6832.05	1513.46	1736.25	2350.37	1866.69	2425.86	5619.54	3980.4	4008.6
334	241057	559.57	611.36	344.147	505.026	426.557	402.696	399.626	409.626	612.139	580.525	594.505	595.723	485.673	482.728	411.649	460.016	648.948	1027.34	287.26	654.516	530.297	367.58	444.18	447.352	764.436	487.056	531.625	594.373	3777.69	4094.62	547.463	2806.59	2112.52	2862.6	1040.28	2005.13	460.015	402.915	451.035	437.989	958.143	515.993	701.848	725.328	492.523	479.56	570.159	514.081
335	240830	2623.51	2455.62	4839.55	3306.23	3266.69	2851.4	3059.04	3059.04	4123.49	2750.8	3357.79	3410.69	3102.13	3589.1	1069.99	2587.07	4213.8	6231.03	1844.37	4096.4	4383.31	3813.91	4081.96	4093.06	3174.35	1973.97	3112.85	2753.73	2190.99	1787.43	2941.79	2306.73	2841.57	2524.75	2038.58	2468.3	1814.63	8306.86	2392.58	4171.36	1838.91	2280.13	3185.52	2434.85	2697.85	2172.5	2632.16	2500.84
336	238549	503.331	550.729	529.242	527.767	473.208	505.404	489.306	489.306	784.89	500.145	626.056	637.03	988.189	1078.15	758.648	941.662	1050.54	647.67	1186.97	961.726	912.493	441.946	663.459	672.633	485.871	257.475	936.195	559.847	441.732	553.429	1022.37	672.51	325.002	579.825	578.598	494.475	282.019	306.111	495.84	361.324	425.589	484.615	851.466	587.223	444.741	447.374	640.893	511.003
337	237946	298.062	350.177	447.33	365.19	2595.49	2273.25	2434.37	2434.37	262.882	842.506	586.201	563.863	527.783	482.18	512.493	507.485	561.646	543.432	593.339	566.139	260.371	452.57	362.091	358.344	505.305	847.521	2233.49	1195.44	1208.58	373.938	2387.73	1323.42	768.587	981.593	359.75	703.31	674.997	238.086	322.595	411.893	543.934	359.103	595.754	499.597	742.46	704.856	272.219	573.178
338	237940	441.469	495.463	515.432	484.121	420.184	493.041	456.612	456.612	364.279	342.361	352.053	352.898	814.133	435.042	2133.55	1127.58	820.643	519.253	765.525	701.807	960.268	1002.88	982.819	981.988	699.654	529.969	461.411	563.678	533.612	344.023	339.691	405.775	417.233	598.087	929.354	648.225	869.174	1174.73	2135.7	1393.2	471.106	603.154	764.415	612.892	996.072	1023.49	1508.99	1176.19
339	237899	663.61	678.737	132.613	491.653	504.603	457.404	403.004	455.004	777.379	681.745	724.033	727.719	1378.41	406.67	2351.62	1378.9	1821.71	614.17	2489.76	1641.88	2787.64	2509.32	2640.34	2645.77	1049.48	641.541	578.435	756.486	537.146	276.714	415.544	409.802	487.504	525.038	689.521	567.354	1030.99	920.949	666.099	872.679	992.281	861.15	647.441	833.624	885.806	659.797	1061.01	868.871
340	237543	776.086	730.57	1188.75	898.468	1519.06	1264.78	2074.42	1619.42	2779.04	2241.72	2479.32	2500.02	1577.73	2492.04	405.533	1491.77	861.384	866.845	715.908	814.712	633.012	690.541	663.459	662.337	2086	3636.83	2283.65	2668.83	3459.64	5347.32	2918.7	3908.56	3772.66	3442.42	809.438	2674.84	2138.26	1834.05	887.136	1619.82	1784.29	589.208	1093.58	1155.69	698.353	1583.51	1266.78	1182.88
341	237361	561.507	443.983	623.779	543.09	386.929	457.1	572.015	472.015	525.764	196.485	342.089	354.779	176.863	562.718	392.967	377.516	258.997	353.253	423.99	345.414	320.089	244.345	280.002	281.479	550.653	349.737	755.643	552.011	416.995	523.514	557.357	499.289	500.679	693.963	311.783	502.142	822.942	630.536	603.372	685.617	220.76	449.75	418.932	363.147	698.353	766.008	184.337	549.566
342	237289	809.829	778.461	792.62	793.637	643.022	614.374	778.698	678.698	709.781	961.588	850.241	840.537	1330.69	1097.06	809.729	1079.16	823.553	871.004	739.1	811.219	1158.53	924.262	1034.55	1039.11	1004.13	774.57	919.478	899.393	911.735	463.684	1015.77	797.064	996.967	1013.55	725.496	912.005	647.257	729.957	612.333	663.182	257.174	655.45	788.898	567.174	900.508	720.949	385.822	669.093
343	236915	32134.5	26487.3	8227.69	22283.2	13739	13206.2	14972.6	13972.6	9046.89	22110.6	16333.9	15830.5	36425.4	5617.72	47544.9	29862.7	32962.5	4405.27	55544.3	30970.7	37015.7	35812.5	36378.9	36402.4	13001.9	52739.4	9341.89	25027.7	22104.3	19635.5	8198.75	16646.2	29228.3	18047.6	34862.8	27379.5	38213.6	26660.4	28313.7	31062.6	27494.8	32451.8	13895.5	24614	18535.8	42745.2	32406.9	31229.3
344	236889	93961.6	110482	84514	96319	80175.6	81242.6	83709.1	81709.1	127697	143122	136301	135706	120071	170466	25213.3	105250	82018.7	83307.9	80921.2	82082.6	63590.3	91244.9	78226.3	77687.1	100627	72805.3	87119.7	86850.7	128240	96120.8	93395.2	105919	161728	118266	110992	130329	81244.7	82328.1	59348.5	74307.1	62311.2	69212.8	82478	71334	105734	103817	64533	91361.3
345	235410	5116.63	5972.22	5243.73	5444.19	5334.85	5529.38	5132.12	5332.12	4957.2	6406.62	5765.7	5709.84	4251.11	4333.95	4537.86	4374.31	4679.41	6789.37	4877.86	5448.88	5732.94	847.772	3147.49	3242.74	6685.58	3587.48	3045.98	4439.68	4042.73	5190.26	11476.9	6903.31	7940.6	6501.34	13286.8	9242.9	3698.61	5944.31	7001.5	5548.14	5407.48	6917.09	3677.9	5334.16	9674.03	1754.09	2452.11	4626.75
346	235327	22968.5	18371.4	24497.9	21946	2992.6	3009.19	3300.89	3100.89	2136.85	2988.96	2612.17	2579.33	5530.39	6120.21	6077.59	5909.4	7885.84	7322.66	8487.92	7898.8	8401.15	2145.99	5090.64	5212.59	3064.22	1570.6	5162.45	3265.76	21047.6	2707.31	2532.84	8762.6	2490.22	3054.35	8640	4728.19	31239.4	4290.79	2583.75	12704.6	807.935	1192.36	11330.2	4443.5	7009.26	3643.37	913.112	3855.25
347	234674	93588.7	94152.5	72424.6	86721.9	72119.9	70663.9	68391.9	70391.9	81316.9	108368	96406.1	95363.5	83530.1	7362.62	118051	69647.7	104204	124833	80969.9	103336	73479.6	74293.7	73910.4	73894.6	154461	66213.9	80141.7	100272	3459.64	3907.66	72496	26621.1	4747.67	4907.96	4619.79	4758.47	55583.2	65316.7	66376.9	62425.6	5605.48	80672.7	1501.63	29259.9	75128.1	77962.2	50624.1	67904.8
348	234551	1065.71	1407.1	1539.83	1337.55	1044	1155.55	1399.77	1199.77	1449.61	2089.89	1806.76	1782.09	750.242	694.127	684.075	709.481	657.679	548.593	488.139	564.803	573.294	276.216	416.067	421.859	796.828	1478.33	2845.37	1706.84	2021.37	2845.67	2552.63	2473.22	2152.04	4049.64	431.7	2211.13	1213.61	664.549	752.721	876.959	489.313	470.669	348.203	436.062	1345.25	666.234	623.746	878.41
349	234487	2800.66	3287.41	2434.27	2840.78	1699.76	1804.82	1752.29	1752.29	600.873	5647.47	3415.91	3221.42	4935.33	2506.22	2193.41	3211.65	5337.09	5784.36	8127.18	6416.21	3700.14	5590.19	4700.44	4663.59	6031.27	4621.67	1404.29	4019.08	3244.08	3982.44	1210.35	2812.29	3087.52	2784.98	6049.8	3974.1	1451.71	1559.33	1257.52	1422.85	1629.53	1303.93	3324.25	2085.9	1867.18	4306.38	5425.09	3866.21
350	233427	719.848	685.758	818.535	741.38	576.882	607.606	562.244	582.244	856.244	690.676	763.889	770.269	809.583	699.701	735.55	748.278	753.711	610.088	618.09	660.63	606.736	488.69	544.261	546.563	932.871	759.551	183.896	625.439	1038.95	1682.72	982.795	1234.82	404.057	652.873	449.688	502.206	1067.97	586.059	591.424	748.486	489.313	575.262	889.551	651.375	577.06	588.989	679.475	615.175
351	233005	3689.22	3952.34	2818.51	3486.69	3615.2	4120.17	3867.69	3867.69	7199.21	4233.37	5544.83	5659.14	8758.95	5858.89	10067.8	8228.55	6189.74	4980.36	7016.38	6062.16	7316.67	6321.1	6789.77	6809.18	4703.23	5012.18	4918.37	4877.92	3293.55	5078.08	4171.93	4181.19	18318.7	2501.92	3399.64	8073.42	4142.45	8330.4	3909.97	5460.94	6035.62	2886.77	5941.22	4954.54	2830.17	3588.65	6246.03	4221.62
352	232946	241.824	331.044	362.052	311.64	478.696	508.451	643.574	543.574	461.921	419.764	438.406	440.03	715.876	397.213	590.254	567.781	599.477	580.67	658.299	612.815	678.398	747.909	715.186	713.831	628.393	274.64	458.067	453.7	477.07	329.066	349.585	385.24	386.489	465.686	251.825	368	462.327	478.789	585.45	508.855	573.52	644.991	429.814	549.442	602.789	637.267	375.105	538.387
353	232807	388.043	369.585	549.204	435.611	489.673	582.69	536.181	536.181	563.318	532.892	546.346	547.519	395.837	912.643	55.678	454.719	2223.3	1038.51	2969.49	2077.1	1676.89	1463.95	1564.19	1568.34	738.523	1032.04	1079.97	950.179	1484.22	2004.31	1127.91	1538.81	1330.75	625.48	464.677	806.97	1107.27	863.39	424.153	798.272	1210.77	1398.06	639.28	1082.7	1429.79	1171.54	576.59	1059.31
354	232707	1310.35	1692.58	1747.22	1583.38	1703.48	1615.69	1809.59	1709.59	2174.41	2524.54	2369.72	2356.22	1161.95	1224.84	1484.06	1290.28	1655.84	1853.1	1718.48	1742.47	1316.19	1043.25	1171.74	1177.06	1898.13	3269.93	2725	2631.02	4516.27	5134.17	1276.31	3642.25	4255.77	4063.34	1480.97	3266.69	3911.28	1959.63	1242.59	2371.17	3140.71	2489.32	1332.97	2321	2951.46	1956.86	1656.89	2188.4
355	232207	1456.57	1717.55	2105.98	1760.03	394.975	418.285	661.63	491.63	383.056	455.489	423.46	420.668	882.284	978.647	943.599	934.843	776.73	755.1	758.771	763.534	702.285	371.83	527.394	533.836	583.045	319.698	578.435	493.726	1766.93	444.987	438.63	883.515	711.492	470.251	953.338	711.694	2253.84	342.74	516.749	1037.78	191.173	404.427	1507.07	700.889	834.348	270.356	293.653	466.119
356	232160	2502.6	2259.16	479.815	1747.19	1566.27	1409.6	1637.94	1537.94	2869.17	1595.7	2158.82	2207.89	7885.86	1347.69	12733.7	7322.43	6524.4	7423.76	7604.27	7184.14	8436.98	7897.66	8151.55	8162.06	1392.83	9168.25	2036.22	4199.1	2876.56	2438.08	1530.26	2281.63	2209.14	1890.14	2296.4	2131.89	7374.11	18126	3933.87	9811.31	13823.7	2579.96	2584.32	6329.32	955.641	7019.6	4638.44	4204.56
357	232134	11725.7	9840.55	2539.73	8035.31	1627.62	1542.66	1735.14	1635.14	13898.9	1336.7	6891.6	7375.75	1371.35	1469.89	1508.1	1449.78	541.275	522.178	470.233	511.229	2054.3	1304.59	1657.52	1672.14	1418.74	2632.68	1461.13	1837.52	1742.19	2037.96	1856.76	1878.97	1919.27	2501.92	599.584	1673.59	2801.7	928.798	719.865	1483.45	1060.56	902.987	4809.56	2257.7	1576.81	1889.27	1712.62	1726.23
358	231947	525.827	608.677	575.18	569.895	920.184	978.433	949.308	949.308	1487.16	741.286	1071.1	1099.85	670.958	1361.87	232.665	755.165	893.395	722.256	733.073	782.908	998.487	316.586	637.595	650.89	1477.05	602.92	705.49	928.486	848.125	740.398	1160.89	916.47	1256.09	1292.05	542.623	1030.25	524.741	627.92	719.865	624.175	644.072	1356.22	628.398	876.232	782.891	885.093	287.223	651.736
359	231915	373.984	394.635	266.453	345.024	451.626	504.559	463.093	473.093	484.454	601.365	549.668	545.162	266.021	315.431	311.281	297.578	1987.59	1435.5	2038.23	1820.44	879.051	514.187	685.949	693.062	667.262	444.144	130.399	413.935	219.099	624.477	336.393	393.323	597.302	803.536	482.665	627.834	228.852	374.136	439.087	347.358	366.416	550.857	535.907	484.393	536.629	514.963	387.966	479.853
360	231850	857.632	846.114	323.817	675.854	657.392	650.66	654.026	654.026	1010.22	366.177	650.966	675.787	581.123	1139.62	524.457	748.401	660.589	509.51	482.41	550.836	907.716	671.418	782.657	787.264	952.306	336.863	655.337	648.169	629.026	557.168	583.741	589.978	939.872	757.881	623.567	773.773	423.029	931.414	534.671	629.705	289.036	927.392	1218.71	811.713	448.416	566.46	535.864	516.913
361	231657	1127.57	1022.17	822.222	990.655	1573.53	1215.52	1394.53	1394.53	1209.26	1708.83	1487.92	1468.67	1482.28	922.101	2381.18	1595.19	2165.1	1602.42	2630.94	2132.82	1932.48	1831.53	1879.05	1881.02	2707.92	1583.47	979.662	1757.02	742.11	1174.17	1754.52	1223.6	1286.83	415.465	1136.21	946.17	684.244	685.479	1651.81	1007.18	707.797	1676.98	1131.66	1172.14	1466.54	1647.88	1258.21	1457.54
362	231210	295.25	314.595	519.652	376.499	341.487	276.767	309.127	309.127	341.746	351.292	347.071	346.703	353.727	482.33	324.063	386.706	567.466	586.253	627.457	593.725	375.03	339.959	356.469	357.152	492.349	328.28	451.38	424.003	395.792	385.156	342.989	374.646	483.112	520.472	251.825	418.47	332.875	418.613	471.944	407.811	568.969	505.533	473.339	515.947	356.528	376.567	456.556	396.55
363	231207	3259	3760.54	3874.17	3631.24	4421.99	4535.58	4478.78	4478.78	6849.95	6311.35	6549.51	6570.27	6715.2	6743.16	6339.12	6599.16	6277.82	6448.78	8088.57	6938.39	5286.25	4974.02	5121	5127.09	3381.66	5505.67	8425.76	5771.03	5254.84	7033.78	9287.08	7191.9	6811.87	3351.11	10148	6770.31	4861.37	5449.82	4145.94	4819.04	5107.06	2409.13	5843.29	4453.16	2708.88	3633.71	7386.35	4576.31
364	229124	295.25	397.869	474.523	389.214	451.254	512.017	331.636	431.636	608.384	291.751	431.763	443.966	446.37	245.894	382.303	358.189	352.12	325.336	401.307	359.588	360.698	282.591	319.36	320.883	809.784	536.406	655.337	667.176	477.07	852.579	277.029	535.56	645.613	260.236	488.661	464.837	386.043	408.148	391.296	395.162	582.624	435.805	228.509	415.646	360.203	463.467	304.371	376.014
365	228618	2215.62	2840.07	2143.97	2399.89	3264.59	3061.06	3462.83	3262.83	1558.51	3849.33	2836.35	2748.06	1165.05	1612.99	2068.75	1615.6	2575.42	2277.43	2050.05	2300.97	2455.61	2583.68	2523.39	2520.9	2753.27	2763.56	2825.3	2780.71	3003.78	4954.68	3156.16	3704.87	4128.41	6309.59	5270.34	5236.11	991.691	2365.16	3112.44	2156.43	1868.49	2070.94	7529.9	3823.11	3333.72	1705.82	1296.79	2112.11
366	228528	404.915	430.216	851.217	562.116	482.789	505.237	464.013	484.013	728.558	333.43	508.152	523.38	628.848	444.5	164.878	412.742	374.343	337.004	268.519	326.622	317.701	125.36	215.905	219.655	971.741	341.154	458.067	590.321	636.094	968.5	432.034	678.876	759.803	570.693	590.59	640.362	166.438	554.663	531.684	417.595	1128.83	575.262	674.644	792.913	562.358	737.041	499.425	599.608
367	228375	494.896	549.073	695.611	579.86	818.414	773.72	646.067	746.067	728.558	494.191	597.826	606.858	249.855	534.345	66.0303	283.41	535.455	467.423	517.451	506.776	420.416	329.335	372.212	373.987	608.958	248.892	254.11	370.653	604.289	2744.71	240.752	1196.58	553.382	671.135	617.571	614.03	367.55	374.136	486.879	409.522	257.174	840.231	489.661	529.022	363.879	334.726	583.02	427.208
368	228369	4791.49	4919.04	3084.11	4264.88	3434.82	3545.82	3640.32	3540.32	4078.42	5439.07	4837.41	4784.97	3613.07	2440.02	5890.72	3981.27	5576.79	5019.55	4941.23	5179.19	2694.48	3197.74	2960.83	2951.01	6348.71	2315.13	7105.05	5256.3	1961.29	2647.48	4989.83	3199.53	2551.71	2369.52	2392.34	2437.85	5718.98	3586.99	7700.46	5668.81	1087.87	2803.1	1711.09	1867.35	10504.7	5757.93	3821.78	6694.81
369	228249	5437.92	5261.54	4635.44	5111.63	3377.46	3550.66	3464.06	3464.06	3316.07	3093.16	3191.73	3200.32	353.727	803.883	1045.86	734.488	567.466	632.922	733.47	644.619	3222.39	3909.52	3586.05	3572.66	589.523	1023.46	407.914	673.633	381.656	377.678	422.14	393.825	597.302	835.495	1328.08	920.291	1033.3	381.985	6060.6	2491.96	530.279	522.966	1251.36	768.2	742.46	2896.67	3774.63	2471.25
370	228132	2209.42	2850.73	2643.57	2567.91	3293.51	2898.96	2646.24	2946.24	4209.86	553.732	2170.44	2311.35	2936.49	534.345	2382.26	1951.03	3253.47	2730.26	3065.17	3016.3	4060.83	3070.25	3536.57	3555.89	2954.09	712.347	511.564	1392.67	10262.3	59007.5	748.639	23339.5	6135.52	666.57	3870.31	3557.47	2940.4	15983.2	3572.44	7498.67	546.21	8203.59	42937.8	17229.2	374.905	1686.51	9253.3	3771.57
371	228018	632.679	831.32	803.768	755.922	537.534	492.35	514.942	514.942	867.51	1193.8	1049.52	1036.94	976.96	1172.72	86.1597	745.281	1184.4	1261.84	1042.26	1162.83	685.564	877.518	787.155	783.412	971.741	853.958	575.091	800.263	1547.83	957.282	794.811	1099.97	1089.2	1013.55	1142.21	1081.65	681.932	633.153	991.681	768.922	448.347	1467.79	794.339	903.492	1330.55	817.504	598.024	915.358
372	227710	455.529	575.778	463.943	498.417	338.51	345.107	389.808	357.808	683.493	378.086	513.134	524.904	555.857	581.633	783.664	640.384	1132.02	1292.84	1410.73	1278.53	895.772	741.535	814.143	817.15	557.132	369.047	518.251	481.477	671.433	542.211	435.332	549.658	1005.75	643.742	683.525	777.673	933.9	1501.78	203.115	879.597	1873.04	787.935	633.839	1098.27	657.922	1020.27	312.945	663.713
373	227367	2585.4	2621.06	1990.9	2399.12	2345.71	2255.03	2300.37	2300.37	1194.23	1214.64	1205.62	1204.83	2773.67	4369.34	5377.46	4173.49	826.463	863.263	887.099	858.942	690.342	537.559	609.483	612.461	894.002	765.987	7663.43	3107.81	3205.21	4677.97	4458.86	4114.01	1203.39	301.326	1148.2	884.305	5101.78	4903.01	3948.8	4651.19	1870.77	672.882	2124.59	1556.08	2414.83	3315.08	743.779	2157.9
374	227270	1231.62	1530.02	971.274	1244.3	1869.9	2113.62	2291.76	2091.76	2226.98	1884.47	2035.93	2049.13	1457.02	1397.71	1725.65	1526.79	2121.45	2210.7	2153.52	2161.89	1937.26	1308.84	1604.67	1616.92	2345.14	1491.21	2042.91	1959.75	2639.79	2176.32	732.149	1849.42	2266.23	1917.53	1666.84	1950.2	1102.65	907.867	1382.98	1131.16	1631.8	2799.61	1411.86	1947.76	2017.87	994.523	1065.3	1359.23
375	226330	3344.09	2520.31	3045.19	2969.87	2194.84	2199.18	2197.01	2197.01	1896.5	5221.75	3751.36	3623.2	873.088	1215.28	1677.75	1255.37	1853.72	1836.93	3281.77	2324.14	1507.29	1005	1241.46	1251.25	5240.92	2332.29	4105.89	3893.03	1364.07	1566.8	5388.88	2773.25	764.195	3305.46	1166.19	1745.28	1662.06	2182.02	1457.65	1767.25	1053.73	658.937	331.881	681.516	1275.41	2587.69	430.835	1431.31
376	225918	2657.25	2446.39	1078.33	2060.66	1208.65	1313.34	1560.99	1360.99	1513.45	2494.77	2060.84	2023.02	1942.69	1257.84	3151.7	2117.41	2525.95	1702.93	2784.89	2337.92	1975.48	1950.51	1962.26	1962.75	2060.09	1162.93	799.11	1340.71	1678.58	1207.82	982.795	1289.73	2055.42	1931.23	1573.91	1853.52	1643.57	1352.64	1057.39	1351.2	1258.56	1718.81	1226.87	1401.42	2098.74	1599.61	1682.61	1793.65
377	225908	863438	763494	675705	767546	807086	836072	941579	861579	655931	832056	754176	747388	740926	828027	478078	682344	902838	912221	752827	855962	859533	652859	750152	754181	1.17925e+06	697561	777283	884699	716599	760071	708994	728555	782487	973064	584942	780164	546221	603065	656612	601966	416071	627747	560548	534788	791168	662385	390962	614838
378	225884	871.691	701.457	1009.54	860.897	899.44	933.177	916.308	916.308	897.554	1807.07	1404.89	1369.84	631.655	1144.35	641.845	805.95	838.104	942.009	999.244	926.452	888.606	584.304	727.556	733.489	1548.31	982.695	2136.53	1555.84	275.641	740.398	1678.67	898.235	623.653	1214.44	464.677	767.589	917.719	1067.46	994.668	993.283	721.452	1384.12	644.72	916.763	1734.86	923.716	968.842	1209.14
379	225863	717.036	771.992	676.402	721.81	582.975	608.451	595.713	595.713	1216.77	675.791	915.006	935.855	547.434	502.489	493.206	514.376	491.804	432.421	484.359	469.528	427.582	407.95	417.192	417.575	757.958	800.317	1043.19	867.155	1038.95	1764.99	903.644	1235.86	852.033	780.709	413.713	682.151	619.518	622.687	468.957	570.387	594.003	491.588	612.076	565.889	532.954	666.234	381.535	526.908
380	225384	556.403	539.644	409.115	501.721	421.812	412.19	447.001	427.001	450.655	372.132	406.854	409.88	937.657	435.042	421.189	597.963	327.782	308.586	287.536	307.968	279.481	325.085	303.617	302.728	298.001	375.484	421.288	364.924	618.425	321.587	517.781	485.931	219.596	392.637	374.74	328.991	134.075	392.45	277.79	268.105	147.932	557.83	421.653	375.805	363.879	283.23	105.029	250.713
381	225283	17630.7	2111.32	21123.1	13621.7	7417.39	8200.91	7809.15	7809.15	17106.1	5894.56	10852.2	11284.3	15005.3	9211.55	7932.15	10716.3	24342.8	18575.8	27102.5	23340.4	19537.4	16364.8	17858.3	17920.1	30622.8	7816.51	2925.61	13788.3	4233.56	8204.21	2466.88	4968.22	22741.4	9395.9	7248.96	13128.7	6095.78	59723	6215.93	24011.6	3108.84	7384.27	23022.2	11171.8	66255.4	23598.2	16723.2	35525.6
382	224918	1220.37	1048.05	1414.93	1227.78	1008.32	1039.96	1024.14	1024.14	1126.64	1297.99	1222.22	1215.62	592.352	950.473	543.129	695.318	1041.81	1109.01	1369.01	1173.28	984.155	858.395	917.597	920.049	1762.09	472.037	1073.28	1102.47	544.214	456.205	1065.24	688.554	632.437	808.102	569.604	670.048	908.472	900.018	1003.63	937.373	493.865	1021.53	454.297	656.563	1201.9	1023.49	733.062	986.152
383	224910	956.048	908.125	659.774	841.316	579.906	553.362	566.634	566.634	769.868	732.355	748.943	750.389	623.233	529.617	997.035	716.628	622.758	798.421	771.434	730.871	879.051	754.283	813.018	815.451	1723.22	1450.44	1260.52	1478.06	1099.03	1297.57	794.811	1063.8	1111.16	2136.68	593.588	1280.47	737.411	842.459	367.4	649.09	914.901	882.069	443.415	746.795	639.545	386.223	604.455	543.407
384	224843	3716.82	3853.57	3696.01	3755.46	4660.4	4747.77	4704.09	4704.09	4431.44	5040.15	4770.98	4747.52	5401.35	3797.16	7919.43	5705.98	5668.84	4332.69	5950.8	5317.44	4218.49	3512.2	3844.69	3858.46	6562.49	3317.13	5486.77	5122.13	4767.17	6222.33	6018.8	5669.43	3838.54	6099.57	3258.74	4398.95	2880.3	2830.87	3396.21	3035.79	3773.4	3559.65	3754.07	3695.71	2940.44	2504.01	3217.33	2887.26
385	224635	289.626	289.269	345.988	308.294	474.417	398.963	436.69	436.69	627.161	482.282	546.346	551.93	581.123	539.074	640.752	586.983	654.768	1032.92	418.762	702.151	1129.87	903.015	1009.81	1014.23	725.567	905.453	896.073	842.364	660.831	912.41	695.872	756.371	544.599	767.012	1013.3	774.969	573.285	431.695	785.578	596.853	1613.59	1255.12	1273.12	1380.61	1113.69	1145.79	994.564	1084.68
386	224551	823.889	785.482	759.932	789.768	548.51	511.672	530.091	530.091	420.611	535.869	484.903	480.461	426.718	491.041	541.146	486.302	707.15	684.173	516.097	635.807	618.68	1068.74	856.874	848.1	900.48	377.63	591.809	623.306	3887.24	568.386	3598.09	2684.57	3930.77	3054.35	1519.94	2835.02	557.104	381.985	376.361	438.483	1242.63	373.049	2665.93	1427.2	2039.93	537.493	452.269	1009.9
387	223871	483.648	452.859	519.181	485.229	566.834	525.071	545.953	545.953	600.873	381.063	478.261	486.732	266.699	491.787	46.5741	268.353	357.94	418.752	417.216	397.969	544.629	690.541	621.852	619.007	667.262	467.746	381.165	505.391	434.664	553.429	375.969	454.687	421.625	634.611	1409.02	821.752	305.136	423.846	961.811	563.597	462.002	585.721	511.424	519.716	389.608	627.612	666.615	561.278
388	223830	700.165	854.239	1092.51	882.305	850.045	817.076	983.56	883.56	1134.15	1220.59	1182.37	1179.04	1030.3	974.117	452.31	818.909	1027.26	986.175	804.437	939.29	960.268	696.915	820.89	826.024	1250.31	971.967	631.932	951.402	766.847	1207.82	765.129	913.265	979.399	693.963	836.419	836.594	894.602	701.177	1338.17	977.984	509.796	1495.68	1357.45	1120.98	1473.89	482.778	668.758	875.143
389	223593	1467.82	1062.56	875.656	1135.35	773.533	634.041	703.787	703.787	544.541	782.965	677.536	668.347	811.326	893.728	115.05	606.701	762.441	801.924	958.068	840.811	883.829	896.641	890.609	890.359	1567.74	564.299	601.84	911.294	819.854	1095.64	1035.56	983.685	724.667	598.087	713.504	678.753	473.885	690.712	728.825	631.141	942.212	1160.98	734.492	945.896	753.486	753.134	426.548	644.389
390	223121	1074.15	1227.33	1227.92	1176.47	975.717	934.041	954.879	954.879	1231.79	943.726	1071.1	1082.21	1552.47	1815.83	351.532	1239.94	1204.77	1419.68	1412.8	1345.75	745.282	1066.62	915.348	909.084	1438.18	1735.81	2143.22	1772.4	1940.09	1424.71	2183.26	1849.35	1673.32	1018.12	722.498	1137.98	1130.39	1582.88	1305.31	1339.53	1156.14	1080.8	1169.75	1135.56	874.779	1074.99	1303.22	1084.33
391	219546	762.027	690.097	508.323	653.482	595.486	611.672	753.579	653.579	923.842	896.093	908.363	909.433	2464.86	803.883	4773.62	2680.79	9713.85	2211.01	17881.8	9935.55	5250.42	4602.19	4907.35	4919.98	654.306	800.317	782.392	745.672	841.058	852.579	521.079	738.239	838.857	648.308	1792.75	1093.31	1410.1	1274.15	1920.63	1534.96	3295.47	2318.48	4586.49	3400.15	4057.8	2140.32	2387.81	2861.98
392	219510	933.388	953.135	866.733	917.752	1292.51	1174.87	1683.69	1383.69	1641.13	839.529	1193.99	1224.88	1836.01	695.122	1583.19	1371.44	779.902	1580.09	1419.35	1259.78	587.627	1194.1	908.601	896.777	2636.66	1366.76	1905.83	1969.75	169.625	1682.72	1757.82	1203.39	1194.6	127.835	2134.52	1152.32	1067.97	230.237	379.348	559.187	812.487	1802.49	1123.5	1246.16	1914.96	1451.55	985.99	1450.83
393	218867	1178.19	1097.59	461.49	912.424	319.534	315.41	317.472	317.472	852.488	327.476	559.631	579.865	583.93	411.399	752.222	582.517	363.76	396.419	280.524	346.901	463.413	371.83	414.943	416.728	1075.39	306.824	611.871	664.696	420.529	1103.12	448.524	657.39	338.178	721.356	587.592	549.042	205.735	421.23	346.491	324.485	254.898	714.72	247.551	405.723	279.341	273.574	263.645	272.187
394	218787	1749.01	1697.12	1444.32	1630.15	2872.03	2597.24	2734.63	2734.63	1167.95	1616.54	1418.18	1400.89	2453.63	1319.31	1831.31	1868.08	1449.22	1339.43	1430.21	1406.28	1141.81	1064.5	1100.89	1102.4	2371.05	961.239	1568.13	1633.47	975.344	1054.51	1609.41	1213.09	1269.27	1237.26	545.621	1017.38	1356.93	735.19	1239.6	1110.57	473.382	1063.36	514.144	683.63	1426.11	1506.27	883.104	1271.83
395	218710	326.181	418.657	343.864	362.901	546.416	628.291	587.353	587.353	619.65	1557	1142.51	1106.39	255.469	348.084	497.226	366.926	700.273	657.602	518.04	625.305	413.25	225.223	313.737	317.403	919.915	879.705	1441.07	1080.23	2463.1	3615.98	1144.4	2407.83	2683.47	6496.77	1696.82	3625.69	802.137	470.94	803.5	692.192	1966.36	439.291	1800.86	1402.17	790.242	994.523	1191.76	992.175
396	218512	3318.05	2558.66	2963.98	2946.89	4175.57	4283.37	4379.47	4279.47	2531.18	4507.26	3633.45	3557.3	3278.99	1787.46	2277.71	2448.05	2444.47	2953.6	2793.6	2730.55	4247.15	2842.9	3503.96	3531.34	5312.18	2240.03	1163.56	2905.26	971.81	1035.81	1629.2	1212.27	1361.5	1337.71	887.384	1195.53	799.825	1473	1699.6	1324.14	603.107	2517.21	734.492	1284.94	3418.26	3189.55	737.349	2448.39
397	218465	5720.46	4691.75	3532.08	4648.1	1830.69	1713.16	2071.93	1871.93	2925.5	1735.62	2261.77	2307.63	8938.62	1243.65	4449.5	4877.26	2482.3	2902.19	2142.15	2508.88	2632.38	3569.56	3128.38	3110.11	4262.7	1604.93	1822.24	2563.29	1933.02	2894.28	4379.7	3069	2266.23	853.757	1124.22	1414.74	1895.54	4076.25	3590.36	3187.38	1786.56	3824.62	2646.89	2752.69	977.695	1998.7	1138.18	1371.52
398	217783	15662.3	1299.83	18411	11791	15653.4	14624.3	15138.9	15138.9	17121.1	8234.53	12164.1	12506.6	7169.99	8001	8178.98	7783.32	14306	5287.44	12867.9	10820.5	14060	9408.35	11598.2	11688.9	8849.32	5743.83	11241	8611.4	3385.43	3971.22	8815.47	5390.71	4901.39	4729.91	1747.79	3793.03	5841.5	8202.2	9074.47	7706.06	3309.12	13255.4	2323.17	6295.91	6987.21	5786.9	3022.27	5265.46
399	216862	95377.1	9616.79	144880	83291.1	10244.6	10776.2	10510.4	10510.4	27831.7	20967.4	24002.7	24267.3	20485.3	11183.4	27555.3	19741.3	12565.7	8570.46	17061.5	12732.6	14542.6	13577.1	14031.6	14050.4	13092.6	18750.6	13390.9	15078	15047.2	16857.1	15322.4	15742.2	15117	19946.9	5486.19	13516.7	12300.2	8571.11	6649.04	9173.45	8753.01	9183.28	6430.88	8122.39	3205.07	5841.62	8350.9	5799.2
400	216571	1172.57	1013.77	978.455	1054.93	1003.07	1145.02	1074.05	1074.05	1126.64	443.581	745.622	771.946	494.095	477.601	218.481	396.726	378.311	275.086	274.956	309.451	988.932	418.574	687.074	698.193	991.176	493.493	304.263	596.311	282.708	329.066	550.761	387.512	360.138	849.192	245.829	485.053	166.438	274.715	286.751	242.635	193.449	714.72	212.186	373.452	283.017	302.541	162.903	249.487
401	216465	8371.05	8811.44	7564.34	8248.94	1660.79	1547.9	1754.34	1654.34	4360.08	3786.81	4040.31	4062.4	3329.52	3598.56	4295.46	3741.18	2360.08	1256.26	3273.55	2296.63	2302.73	2543.31	2430.06	2425.37	2779.18	4889.88	2514.35	3394.47	3583.33	2651.22	1869.95	2701.5	2538.53	3241.54	950.34	2243.47	2503.5	3063.73	1326.22	2297.82	2767.46	2566.02	1817.19	2383.56	1731.18	1889.27	1536.86	1719.1
402	216454	1062.9	1310.06	1646.37	1339.77	1147.39	1282.34	914.867	1114.87	1010.22	574.571	767.21	783.999	662.536	453.957	2677.17	1264.56	1280.17	1333.84	1222.92	1278.98	618.68	473.817	542.012	544.836	2740.31	399.086	1902.48	1680.63	342.784	396.375	1431.32	723.493	469.936	346.982	350.756	389.225	2061.98	1365.73	1971.41	1799.71	193.449	746.098	340.042	426.53	1587.83	1374.31	625.889	1196.01
403	216428	590.5	635.935	738.292	654.909	536.324	595.571	565.947	565.947	5099.91	559.686	2567.33	2742.31	536.205	448.382	502.077	495.555	468.523	504.505	631.973	535	456.247	448.32	452.052	452.206	699.654	287.513	538.312	508.493	886.998	990.937	4791.95	2223.29	979.399	1086.6	905.371	990.457	339.81	353.205	5376.58	2023.2	1561.25	498.561	729.051	929.62	2642.72	560.023	347.24	1183.33
404	216427	99889.1	110482	87477.8	99282.8	78175.6	81704.8	84440.2	81440.2	127697	25897.4	70912.1	74835.4	120071	167543	28135.7	105250	37605	41733.2	33358.2	37565.5	82958.1	31520.5	55735	56737.9	140196	17583.4	114032	90603.9	128240	55320.4	93395.2	92318.6	120119	137300	50670.8	102697	45183.2	38842.1	21231.5	35085.6	60818.2	85058.6	9349.81	51742.2	59029.2	115336	68054.7	80806.6
405	216034	34301.6	37658.3	22017.3	31325.7	47084.1	43781.4	45432.8	45432.8	22187.2	21500.3	21804	21830.5	69061	6076.41	57491.6	44209.7	25405	22020.8	23133.7	23519.8	24381.7	32570.2	28715.4	28555.8	30214.7	13622.6	20629.7	21489	9622.69	36743.2	18930.3	21765.4	55289.9	4862.31	22958.1	27703.4	10229	17511.1	26425.9	18055.3	3680.09	14064.3	11659.4	9801.25	23167	16501.4	9855.61	16508
406	215978	1666.07	1471.4	1376.77	1504.74	1203.25	1469.64	1486.44	1386.44	807.423	869.299	841.938	839.553	496.902	1673.97	3359.78	1843.55	1391.02	1234.53	992.429	1205.99	506.41	495.065	500.405	500.627	1418.74	384.067	2648.1	1483.63	1159.1	1177.91	2015.06	1450.69	1488.86	1675.56	1229.15	1464.52	2293.14	1962.25	2795.82	2350.4	700.969	683.342	987.483	790.598	4579.73	3022.19	932.403	2844.77
407	215397	1.39983e+06	1.40229e+06	1.79938e+06	1.53383e+06	1.20455e+06	1.49454e+06	1.34955e+06	1.34955e+06	1.72146e+06	2.36934e+06	2.08285e+06	2.05788e+06	1.7e+06	1.03788e+06	1.44552e+06	1.39446e+06	1.25521e+06	1.58205e+06	1.31511e+06	1.38412e+06	51935.7	1.75114e+06	951230	918102	2.13654e+06	1.57516e+06	1.66831e+06	1.79334e+06	1.54258e+06	1.34381e+06	1.27763e+06	1.38801e+06	2.44682e+06	2.164e+06	1.64945e+06	2.08676e+06	1.21922e+06	1.173e+06	1.00935e+06	1.13386e+06	840080	1.54638e+06	71447	819302	1.53883e+06	1.72948e+06	1.0915e+06	1.45327e+06
408	215068	9069.74	8578.54	8691.76	8780.01	2182.74	2693.61	2438.17	2438.17	5291.44	2488.82	3728.11	3836.12	5687.7	610.005	9158.67	5152.12	2136	770.504	3781.44	2229.31	5049.77	3023.51	3977.38	4016.88	15677.4	390.503	4757.88	6941.93	788.05	14131.1	5032.7	6650.63	588.518	977.027	3249.74	1605.1	413.782	2009.34	1353.11	1258.74	377.795	2262.7	337.322	992.605	617.491	379.786	4018.98	1672.09
409	215062	7325.75	6108.47	6711.97	6715.39	7249.61	7035.98	7142.79	7142.79	10639.2	4441.76	7182.21	7421.06	8935.81	8730.96	7698	8454.92	6844.51	9290.71	4291.88	6809.04	6174.86	5328.85	5727.11	5743.61	4806.88	35771.8	13745.4	18108	30878.8	37378.9	11938.7	26732.1	49189.5	22170.3	5738.01	25699.3	23335.9	13393	6741.64	14490.2	18241.1	5027.44	6322.07	9863.55	11390.5	13575.7	8192.29	11052.8
410	214528	3281.5	2575.3	2781.92	2879.57	2599.85	2255.66	2427.76	2427.76	2159.39	1536.16	1811.74	1835.76	2495.74	1990.79	2633.64	2373.39	1650.02	1406.43	1787.48	1614.64	1612.39	1206.85	1397.76	1405.67	1639	7202.86	2768.46	3870.11	2424.22	3088.73	2872.53	2795.16	2428.73	2611.49	1163.19	2067.81	4013	1862.83	1197.78	2357.87	2189.39	1554.95	1308.48	1684.28	1032.83	1245.57	1603.3	1293.9
411	214161	688.917	926.507	1194.45	936.624	1298.23	1180.62	1239.42	1239.42	946.375	1500.43	1255.43	1234.08	1465.44	794.425	1954.55	1404.8	1140.22	1016.17	1936.25	1364.21	1015.21	1032.62	1024.43	1024.09	900.48	1124.31	2500.98	1508.59	1303.99	1237.74	1467.6	1336.44	1361.5	986.158	716.502	1021.39	1102.65	834.61	955.837	964.365	1308.63	585.721	622.958	839.102	878.455	946.245	780.218	868.306
412	213697	559.57	695.54	815.804	690.304	571.673	608.279	439.976	539.976	533.275	699.607	626.056	619.646	597.967	794.425	415.834	602.742	564.556	467.923	438.966	490.482	508.799	312.337	404.822	408.653	1457.61	379.775	946.226	927.871	795.117	964.761	850.876	870.252	698.316	1301.18	410.715	803.404	647.257	745.655	454.022	615.645	921.729	1195.85	544.068	887.215	698.353	701.638	531.577	643.856
413	213353	596.124	624.299	649.201	623.208	755.811	689.13	782.47	742.47	672.226	723.424	700.785	698.812	794.482	827.526	467.784	696.597	832.283	720.254	732.28	761.606	730.95	548.183	634.222	637.785	712.61	495.639	865.981	691.41	752.711	1043.29	956.411	917.47	1071.63	835.495	1307.09	1071.41	626.453	633.153	1066.36	775.32	477.934	787.935	546.788	604.219	477.821	627.612	471.56	525.664
414	213318	1032.49	1181.7	929.202	1047.8	935.528	1063.89	999.707	999.707	3319.82	389.994	1685.54	1798.45	3899.42	430.314	2465.89	2265.21	4586.29	2278.01	5123.06	3995.79	10725.4	2906.65	6587.36	6739.79	8136.71	373.338	448.036	2986.03	3039.12	7519.9	438.63	3665.88	6491.26	2269.08	6070.78	4943.71	291.266	11289.5	4074.25	5218.33	266.277	9127.49	859.627	3417.8	393.283	1184.42	11105.2	4227.65
415	213306	1079.77	1213.17	1272.14	1188.36	1780.73	1814.2	1797.47	1797.47	691.004	565.64	621.075	625.906	1487.9	723.494	2978.8	1730.06	1091.28	1200.42	733.242	1008.32	2133.13	1453.32	1773.35	1786.6	2390.48	1645.69	625.245	1553.81	886.998	3189.69	600.231	1558.97	983.791	1666.42	1747.79	1466	2307.01	3029.71	2246.22	2527.65	2189.39	3747.92	307.398	2081.57	1606.21	1853.87	2070.58	1843.55
416	213300	15976.6	14210.1	12106.9	14097.9	8139.81	8445.45	8142.63	8242.63	2617.55	44337.2	25889.2	24281.3	31040.9	5759.58	51287.8	29362.8	18205.5	9056.21	25151.3	17471	7268.89	20406	14221.6	13965.5	3336.31	7387.38	6152.14	5625.28	6724.93	811.446	3993.84	3843.4	1620.62	6131.53	962.332	2904.83	11257.7	2676.51	2019.21	5317.79	11031.2	3151.74	6368.31	6850.41	19127.5	6150.59	1138.18	8805.43
417	213253	7634.02	7135.12	6508.3	7092.48	4686.73	4771.87	4879.3	4779.3	5790.91	11199.7	8807.97	8599.52	6661.86	4757.09	19572.8	10330.6	17149.1	6353.87	20945.1	14816	14177.1	15954.7	15117.9	15083.2	8428.23	28142	9388.7	15319.6	7124.25	6562.62	7578.74	7088.53	5994.98	12751.6	17175.1	11973.9	18007.6	19245.7	18029.5	18427.6	19194.7	30056.6	30680	26643.8	15242.5	22870.8	38307.8	25473.7
418	213193	921.431	1014.04	871.258	935.577	605.253	647.44	626.346	626.346	758.602	503.122	616.093	625.939	311.617	619.462	47.0127	326.031	346.3	336.003	253.555	311.952	375.03	390.952	383.457	383.146	602.479	339.008	494.846	478.778	445.266	407.593	540.867	464.575	346.962	511.341	485.663	447.989	305.136	316.576	603.372	408.361	188.898	481.128	296.517	322.181	470.47	588.989	439.408	499.622
419	213182	376.796	384.18	338.257	366.411	3507.67	3775.37	3641.52	3641.52	717.292	398.925	539.704	551.974	3778.7	576.904	3024.94	2460.18	771.967	729.34	715.43	738.913	515.965	410.075	459.923	461.988	4586.62	4119.6	12087	6931.05	11513.3	23273.9	15437.8	16741.7	4211.85	835.495	509.646	1852.33	3596.9	6603.62	403.244	3534.59	4103.4	1778.08	954.839	2278.77	1014.45	656.578	606.598	759.209
420	213160	1704.02	1455.62	1968.49	1709.38	1349.16	1277.4	1313.28	1313.28	2121.83	1679.06	1874.85	1891.91	1681.61	515.431	2786.26	1661.1	1184.4	1084.67	1066.74	1111.94	1402.18	1121.86	1253.82	1259.29	1146.65	637.25	4346.62	2043.51	363.987	358.981	3485.95	1402.97	461.152	397.203	1049.27	635.875	2094.34	1378.81	1562.2	1678.45	284.484	1209.79	380.848	625.042	1815.72	901.186	915.256	1210.72
421	213154	942.154	993.056	1034.81	990.008	707.672	659.802	683.737	683.737	623.405	2268.51	1541.06	1477.66	2186.93	1423.35	1276.96	1629.08	2578.33	2016.17	2382.17	2325.56	1039.1	1415.08	1238.08	1230.75	1289.18	647.978	374.478	770.544	1031.89	927.367	428.736	795.996	720.275	1008.99	803.442	844.234	746.658	518.034	522.723	595.805	869.384	1004.09	674.644	849.374	1778.96	720.949	462.986	987.633
422	213143	1451.65	1611.36	1348.14	1470.39	720.508	692.696	556.602	656.602	796.156	580.525	675.875	684.186	353.727	553.26	336.776	414.588	448.153	558.336	345.872	450.787	845.609	767.031	804.022	805.554	505.305	529.969	641.962	559.079	805.719	807.707	685.978	766.468	610.477	739.619	1151.2	833.765	487.755	481.405	1161.94	710.366	518.899	651.964	345.483	505.449	396.959	897.967	568.016	620.981
423	212912	697.353	646.942	797.059	713.785	581.765	602.011	741.888	641.888	698.515	1012.2	873.49	861.401	965.73	453.957	1468.46	962.716	820.643	720.254	731.086	757.328	604.348	673.543	640.969	639.62	1043	858.249	922.821	941.357	540.68	295.411	1127.91	654.666	338.178	506.776	311.783	385.579	2043.48	1046.53	358.439	1149.49	446.071	728.665	364.525	513.087	801.269	930.153	675.189	802.203
424	212781	1270.98	1548.05	1724.94	1514.66	1444.56	1347.55	1396.05	1396.05	2782.79	2423.32	2582.28	2596.13	760.793	884.271	601.103	748.723	605.297	689.178	797.918	697.464	575.683	471.692	520.647	522.674	1224.39	2087.69	1765.4	1692.49	2024.9	1589.24	1493.98	1702.71	764.195	1237.26	338.765	780.074	1752.22	1145.95	976.746	1291.64	1665.94	1108.69	408.051	1060.89	1334.22	1422.59	512.286	1089.7
425	212751	1899.81	1718.93	1867.05	1828.6	955.208	897.236	926.222	926.222	1152.92	2051.19	1653.98	1619.37	1732.14	889	2182.62	1601.25	1399.75	519.253	3197.26	1705.42	773.947	1733.79	1281.94	1263.22	550.653	847.521	3751.47	1716.55	2986.11	695.525	2598.8	2093.48	426.017	4821.22	1289.1	2178.78	924.653	740.422	818.435	827.837	1158.42	1049.42	269.314	825.717	330.799	782.101	291.51	468.137
426	212672	3191.51	3045.04	2773.98	3003.51	3615.2	3743.4	3679.3	3679.3	6718.51	3754.06	5064.91	5179.16	8278.89	5858.89	8665.59	7601.12	5273.07	4343.86	5848.16	5155.03	6346.84	5632.69	5968.88	5982.8	5266.84	5012.18	4918.37	5065.79	2834.15	4719.1	3878.41	3810.56	18318.7	1885.57	2872	7692.1	3654.69	8654.83	3420.1	5243.21	5798.93	2593.91	5941.22	4778.02	3477.06	3588.65	5907.36	4324.36
427	212642	1659.03	1410.72	1669.39	1579.71	2013.66	1945.71	2129.69	2029.69	2399.74	7767.13	5393.72	5186.86	1114.52	1560.93	1646.52	1440.66	6445.06	6897.56	6283.59	6542.07	2443.67	1942.01	2178.17	2187.95	2461.74	8387.24	7419.35	6089.44	5943.94	1342.44	3142.97	3476.45	6614.24	1556.85	1430.01	3200.37	4449.89	6383.85	2652.45	4495.4	2660.5	2074.43	7388.44	4041.12	3091.13	9472.11	17250.5	9937.92
428	212274	1753.92	1918.18	1351.62	1674.58	1496.79	1529.44	1513.11	1513.11	1934.06	4938.93	3610.2	3494.4	1673.18	2501.49	2147.49	2107.39	3529.93	2032.34	2864.93	2809.07	3659.53	2337.21	2959.7	2985.48	1379.87	1004.15	1471.16	1285.06	1653.84	1533.15	1533.56	1573.52	2301.37	1716.65	890.381	1636.13	1916.34	1009.9	1194.8	1373.68	1160.7	1743.22	1847.11	1583.67	2786.06	1551.33	1980.55	2105.98
429	212273	27894.1	22733.5	30062.1	26896.6	24711.5	21854.8	20283.2	22283.2	4949.69	35638.3	22068.1	20885.4	14297.9	33096.3	607.29	16000.5	34144	32796.7	13081.5	26674	25031.5	14146.5	19270.7	19482.9	28627.5	32276.6	21582.6	27495.6	26366.1	11150.8	19675.7	19064.2	36496.9	19179.9	26171.8	27282.9	11747.7	19285	17145.3	16059.3	9030.67	8287.26	25348.1	14222	24284.3	28821.9	6580.41	19895.5
430	212251	863.965	733.727	743.967	780.553	833.904	972.165	903.035	903.035	754.846	833.575	798.762	795.728	662.536	728.223	170.942	520.567	421.962	471.004	420.109	437.692	379.807	342.083	359.842	360.578	712.61	399.086	1163.56	758.418	1031.89	1039.55	1803.99	1291.81	597.302	1063.77	293.796	651.623	397.601	436.928	271.816	368.782	660.004	509.02	318.28	495.768	419.012	334.726	225.063	326.267
431	212022	54820.9	50161.9	42581.1	49188	30251.3	32591.1	31421.2	31421.2	29934.7	29535.3	29711.9	29727.3	15350.6	12374.6	12791.1	13505.4	40781.9	51724.3	13421.2	35309.1	24133.3	19481.7	21671.5	21762.2	22518.5	15193.2	8656.46	15456	36745	114556	6816.9	52706	22772.1	32611.7	58105.6	37829.8	49182.3	32534.1	65642.1	49119.5	7829.01	89277.2	37929.7	45012	23828.6	22980.2	47533.3	31447.4
432	212009	2890.64	2776.33	1175.7	2280.89	1582.41	1402.81	1642.61	1542.61	1201.75	1268.22	1238.83	1236.27	1765.83	1555.75	2030.18	1783.92	1909.01	1535.42	2125.73	1856.72	1418.9	1387.46	1402.26	1402.87	4612.53	789.589	2424.08	2608.73	851.659	4038.53	2170.06	2353.42	1106.76	794.405	1510.95	1137.37	739.723	986.357	1580.12	1102.07	823.867	1077.31	971.161	957.446	180.102	1174.76	1361.09	905.319
433	211997	1481.88	1724.57	1125.27	1443.91	1255.86	1454.51	1355.18	1355.18	1712.49	1857.68	1793.48	1787.88	2891.58	1754.36	686.353	1777.43	1385.2	1647.09	1941.85	1658.05	1781.99	1878.27	1832.95	1831.07	1859.26	2958.81	1467.82	2095.3	3399.57	4591.96	1609.41	3200.31	2507.79	1734.91	884.386	1709.03	1289.89	1067.46	1347.13	1234.83	2988.22	1854.78	1322.08	2055.03	1190.88	1586.73	1817.65	1531.75
434	211991	915.808	1167.73	801.949	961.829	1568.04	1560.09	1564.07	1564.07	3139.56	1021.13	1957.88	2039.52	1229.62	1929.32	261.516	1140.15	861.384	982.672	1247.83	1030.63	2168.96	1325.84	1722.74	1739.18	1405.79	1870.98	1661.75	1646.17	1268.65	2322.16	1480.79	1690.53	2174	1488.37	659.542	1440.64	804.448	868.622	860.253	844.441	992.281	1541.01	1055.49	1196.26	566.034	888.312	1076.01	843.453
435	211962	1315.97	1658.93	1374.98	1449.96	2276.04	2619.2	2747.62	2547.62	1825.15	2063.1	1957.88	1948.71	3784.32	1494.28	8511.32	4596.64	12621	3020.6	21722.9	12454.8	5926.43	5018.64	5445.99	5463.68	1723.22	4643.13	6172.2	4179.52	5177.1	4236.72	4284.06	4565.96	3175.36	2332.99	1924.66	2477.67	3876.61	3477.11	2195.44	3183.05	3525.33	3894.35	2157.23	3192.3	9747.54	3234.61	1296.79	4759.65
436	211945	1372.21	1679.92	1845.31	1632.48	2136.09	2082.11	1809.1	2009.1	2944.28	2072.03	2457.73	2491.34	1350.34	1479.79	1119.18	1316.44	1428.85	2266.84	483.35	1393.01	1426.07	1272.72	1344.91	1347.9	1697.31	3338.59	3577.6	2871.17	3459.64	3720.69	2183.26	3121.2	2810.83	2547.58	1777.77	2378.72	4110.08	2066.9	2010.24	2729.08	1827.53	5592.25	1425.46	2948.41	3506.47	2539.41	2726.48	2924.12
437	211919	986.105	1010.61	781.693	926.136	954.648	1039.44	1297.05	1097.05	1329.43	1443.87	1393.27	1388.86	1179.09	988.303	2872.15	1679.85	1446.31	1574.51	615.327	1212.05	1870.37	1534.06	1692.38	1698.94	1574.22	770.279	1601.56	1315.35	1229.78	635.695	798.109	887.862	1370.28	1488.37	992.311	1283.65	1407.78	960.194	1977.39	1448.46	939.936	791.421	1074.53	935.297	1451.84	1956.86	2021.28	1809.99
438	211895	7736.29	7366.38	6177.01	7093.23	5765.51	5877.27	5521.39	5721.39	5159.99	9020.47	7313.4	7164.62	6622.55	9131.16	3279.67	6344.46	7123.88	7018.29	6694.74	6945.64	5642.17	6325.35	6003.74	5990.42	4573.66	5574.33	5001.96	5049.98	5254.84	4659.27	5405.37	5106.5	6640.59	5871.29	6034.81	6182.23	4167.88	4947.49	6317.48	5144.28	4585.89	3197.06	7238.82	5007.26	6821.81	6063.69	6267.46	6384.32
439	211890	1570.11	1696.57	1158.4	1475.02	636.463	650.487	598.475	628.475	1119.13	708.538	890.096	905.92	863.988	799.005	804.645	822.546	1411.39	1825.76	707.502	1314.88	527.908	393.077	456.55	459.178	1515.92	924.764	1243.8	1228.16	901.133	860.058	900.346	887.179	698.316	872.02	533.629	701.322	1650.51	1062.23	1135.06	1282.6	380.071	1049.42	595.754	675.081	1212.93	926.934	968.842	1036.24
440	210901	854.82	794.359	575.793	741.657	817.439	769.29	793.365	793.365	724.803	404.879	546.346	558.676	729.913	775.51	606.377	703.933	794.452	837.504	596.114	742.69	628.235	539.684	581.37	583.096	1315.09	602.92	514.907	810.972	374.589	501.077	827.79	567.819	544.599	853.757	413.713	604.023	478.508	580.826	821.422	626.919	434.692	749.584	350.924	511.733	400.634	794.975	649.467	615.025
441	208874	1414.39	1781.25	1825.01	1673.55	1226.32	1284.53	1255.42	1255.42	1626.11	2176.23	1932.97	1911.77	3323.91	1574.66	10146.5	5015.04	3238.92	1669.43	4872.9	3260.41	3224.78	3278.48	3253.2	3252.15	1988.83	1928.92	411.257	1443	1173.24	1832.3	1919.42	1641.65	1673.32	1917.53	2485.27	2025.38	9840.62	6273.97	7586.95	7900.51	5414.31	6802.04	976.602	4397.65	2962.49	4409.37	10237.1	5869.67
442	208850	902.977	1026.19	836.406	921.856	607.439	616.083	581.761	601.761	675.982	1101.51	913.345	896.945	2756.82	718.766	7104.61	3526.73	2275.68	921.255	3330.39	2175.78	3642.81	2859.9	3228.46	3243.72	1030.05	2027.61	976.318	1344.66	1031.89	908.67	666.19	868.915	654.397	1036.38	3201.78	1630.85	6065.73	3704.73	6105.41	5291.95	5132.1	5030.93	2867.24	4343.42	2995.57	2652.06	12035.5	5894.38
443	208690	5360.53	4713.45	4872.6	4982.19	4478.82	4366.98	4422.9	4422.9	3199.65	7135.99	5395.38	5243.67	6967.86	2586.61	8883.09	6145.85	6902.71	3735.27	8779.89	6472.62	6423.28	5653.94	6016.11	6031.11	3828.66	1014.88	5149.07	3330.87	5862.67	5538.03	4867.8	5422.83	6315.59	5478.66	3891.3	5228.51	4731.91	4311.72	3004.91	4016.18	1545.32	4668.34	3462.99	3225.55	5722.82	4476.96	3967.54	4722.44
444	208664	379.607	489.821	473.794	447.741	459.487	468.963	509.225	479.225	390.567	562.663	486.564	479.931	384.608	482.33	603.641	490.193	637.308	737.004	349.691	574.667	475.356	490.815	483.538	483.236	660.784	448.435	568.404	559.208	667.899	553.429	563.953	595.093	540.207	680.267	707.509	642.661	792.89	376.752	585.45	585.031	801.108	843.718	1303.04	982.623	709.38	634.049	1393.25	912.225
445	208557	741.469	847.295	724.6	771.122	546.976	595.398	421.187	521.187	747.335	1110.44	949.879	935.885	620.426	468.143	1470.92	853.163	1533.61	658.837	1671.81	1288.09	1504.9	2186.36	1865.56	1852.27	660.784	2289.38	454.723	1134.96	922.336	463.684	385.862	590.627	671.964	1018.12	2347.37	1345.82	922.342	698.561	2025.18	1215.36	1679.6	3165.69	3841.12	2895.47	1308.49	2893.45	3748.9	2650.28
446	207223	4901.15	4691.28	3622.83	4405.09	4914.31	5490.26	5202.29	5202.29	3860.61	5108.62	4556.76	4508.66	2876.57	3059.13	2783.7	2906.47	3317.49	3953.02	3160.66	3477.06	5486.9	3648.18	4513.77	4549.62	6491.23	2733.52	1260.52	3495.09	4972.13	4505.96	1952.4	3810.16	7997.69	5524.31	4059.18	5860.4	846.058	1658.75	2037.13	1513.98	2667.32	3402.76	3242.64	3104.24	3355.77	3424.51	793.079	2524.45
447	207188	9423.43	9781.85	8942.82	9382.7	8438.34	9060.53	9799.43	9099.43	5539.3	3286.67	4282.76	4369.57	11950.9	4922.6	14576.7	10483.4	5660.11	1440.51	9088.46	5396.36	7875.63	5252.36	6487.28	6538.42	1399.31	336.863	9131.25	3622.47	823.388	3215.87	9415.7	4484.99	755.411	1680.12	2446.3	1627.28	2300.08	981.125	2604.66	1961.95	607.658	3584.06	2554.4	2248.7	896.833	656.578	2094.16	1215.86
448	206685	2562.69	3550.76	2462.06	2858.5	5747.1	5983.82	6315.46	6015.46	6643.4	4090.47	5219.35	5317.74	9354.11	3981.58	14809.2	9381.65	6899.8	7029.45	8524.03	7484.43	7937.74	7598.07	7757.97	7764.59	2805.09	7316.57	6539.99	5553.89	7226.73	5668.9	5606.55	6167.4	13755.5	2648.02	5255.35	7219.62	6632.08	7391.14	5935.15	6652.79	10339.3	5163.41	7121.85	7541.52	7159.96	7116.15	9499.8	7925.3
449	206309	14174	15519.8	16686.6	15460.1	20855.5	18728.8	15292.1	18292.1	12787.3	2712.09	7167.27	7555.56	35507.4	3149.33	21119.8	19925.5	13182.7	2786.1	20100.6	12023.1	14607.1	15907.9	15295.5	15270.2	17089.7	6509.82	7262.2	10287.2	5473.94	17563.9	2865.94	8634.59	31178.3	4547.29	9866.15	15197.2	1634.32	5243.13	11768.7	6215.4	1183.45	6289.53	6022.83	4498.61	3010.27	4660.42	5133.58	4268.09
450	205700	2597.16	2713.92	1820.17	2377.08	2863.71	2952.95	3058.33	2958.33	3364.89	2435.23	2846.32	2882.14	2136.4	1872.57	3589.12	2532.7	3250.56	2540.43	5377.23	3722.74	3076.68	3486.7	3293.68	3285.69	1878.7	4949.95	3056.01	3294.89	5601.16	5751.17	2978.07	4776.8	5072.67	4446.84	2062.57	3860.69	2949.64	2527.38	2730.11	2735.71	8545.91	1837.35	7940.67	6107.98	2907.36	5484.36	6784.04	5058.58
451	205679	5713.8	6790.99	5918.38	6141.05	13841.4	17033	15437.2	15437.2	10605.4	6692.41	8422.7	8573.51	8242.4	6317.57	8439.59	7666.52	4213.8	9112.05	6801.07	6708.97	5159.65	6663.19	5955.39	5926.07	12749.2	6419.7	12491.5	10553.5	7180.79	8196.73	7941.51	7773.01	13386.6	8546.7	4484.88	8806.06	3502.12	9774.62	22486.1	11920.9	4214.92	8451.12	3514.68	5393.57	8262.62	6050.82	4025.41	6112.95
452	205670	1240.05	1434.83	1424.89	1366.59	1568.78	1626.74	1597.76	1597.76	1716.24	1360.51	1517.81	1531.52	1311.04	1172.72	1393.39	1292.38	2153.46	1535.42	2548.69	2079.19	1793.93	1555.31	1667.64	1672.3	1496.48	1105	1253.83	1285.1	1307.53	3608.5	1319.19	2078.41	1563.52	1575.11	1358.06	1498.9	735.099	1161.65	1236.61	1044.45	962.695	1973.32	1183.35	1373.12	955.641	865.782	720.201	847.208
453	204426	22352.7	23707.8	19540.2	21866.9	3392.6	3772.39	3282.49	3482.49	2136.85	2411.41	2290.01	2279.42	5530.39	5609.21	6588.59	5909.4	7158.32	7790.5	7656.31	7535.04	8850.23	2145.99	5302.05	5432.76	3064.22	1570.6	5162.45	3265.76	21991.2	2707.31	2532.84	9077.11	2490.22	3707.22	8175.32	4790.92	32404.5	3798.92	2583.75	12929	807.935	1192.36	11860.7	4620.33	6116.1	3257.14	913.112	3428.79
454	204344	83235.3	107020	89741	93332.2	94976.3	99517	101747	98746.7	84482.7	85831.4	85235	85183	77118.1	105432	56726.5	79758.7	88853.5	104493	66392.5	86579.5	91215.9	62265.5	75894.1	76458.5	166135	68494.7	93459	109363	85886.8	66258.1	88570.3	80238.4	91738.5	82878.4	59937.4	78184.7	52580.4	87628.8	82903.9	74371.1	41013.5	76325.1	69009.6	62116.1	100170	70984.5	38938	70030.7
455	204167	3259	3252.69	3352.09	3287.93	4592.77	4471.87	4532.32	4532.32	6384.27	5415.26	5843.75	5881.09	7301.93	8284.72	4685.92	6757.52	7929.97	4985.94	5396.35	6104.09	5666.06	5273.61	5458.36	5466.01	3381.66	5741.69	8933.98	6019.11	5958.08	6697.24	9567.41	7407.58	7791.27	3862.45	3288.72	4980.81	4674.12	5975.7	4474.51	5041.45	5204.92	2409.13	6289.42	4634.49	4366.55	3170.24	7690.72	5075.84
456	204157	1017.91	986.266	961.324	988.5	11823.3	13655.8	11239.5	12239.5	3293.53	1420.05	2248.49	2320.69	12094.1	1068.69	11181.2	8114.66	3286.55	3197.53	3605.5	3363.19	1086.87	796.778	933.341	938.996	13228.6	13599	39373.7	22067.1	35084.1	70031.2	49232.1	51449.1	14014.6	1821.65	665.538	5500.61	10836.9	22042.6	794.539	11224.7	11060.7	6857.82	1912.4	6610.32	3256.53	1467.65	876.673	1866.95
457	203264	1853.05	2807.64	2211.37	2290.68	2139.72	2206.32	2623.02	2323.02	5107.42	4534.05	4787.59	4809.69	797.289	17222	59129.5	25716.3	3144.22	3537.92	2711.56	3131.23	2835.42	1693.42	2231.02	2253.29	4554.23	2617.66	3801.62	3657.84	8509.52	4883.63	2212.94	5202.03	8726.75	7117.69	6844.25	7562.9	11322.4	3704.73	3993.61	6340.24	4037.4	3772.33	11107.1	6305.62	13312.8	5329.87	8558.82	9067.17
458	202885	1740.57	1829.74	1770.68	1780.33	2350.78	2275.32	2613.05	2413.05	3008.12	1619.52	2233.54	2287.06	3410.94	1981.33	3325.22	2905.83	1769.33	1300.92	1883.24	1651.16	1937.26	2192.73	2072.47	2067.48	1444.66	3104.72	2297.02	2282.13	2406.56	2782.1	1780.9	2323.19	1827.04	2278.21	491.658	1532.3	1807.7	1572.42	1365.05	1581.72	1854.84	1307.41	1493.47	1551.91	1135.74	1622.13	1817.65	1525.18
459	202856	930.741	1077.16	1333.64	1113.85	924.787	968.951	961.869	951.869	1584.8	1006.24	1262.08	1284.37	974.153	782.728	624.429	793.77	651.858	632.922	636.864	640.548	611.514	794.653	708.439	704.869	654.306	1375.34	779.048	936.233	1148.5	1839.78	768.427	1252.24	1712.85	1141.39	740.486	1198.24	850.681	614.838	675.06	713.526	694.142	348.644	1164.31	735.697	470.47	759.571	598.024	609.355
460	202834	1943.03	2309.11	2362.53	2204.89	2476.69	2220.23	2648.46	2448.46	2245.76	1613.56	1893.12	1917.48	3663.6	3541.81	2075.97	3093.79	3055.59	3031.77	2960.84	3016.06	1884.7	2001.51	1946.52	1944.24	2474.7	3568.17	4186.13	3409.67	3646.94	3941.31	5118.45	4235.57	3425.7	3615.91	2374.35	3138.65	3095.28	3231.17	2356.73	2894.39	2410.15	2276.64	2576.16	2420.99	1462.87	1934.33	3056.57	2151.26
461	202668	6959.04	6199.13	6262.62	6473.6	1149.25	1244.05	1046.65	1146.65	2452.31	610.296	1424.82	1495.81	864.666	750.025	716.848	777.18	712.97	802.113	840.608	785.23	2704.04	803.152	1698.01	1735.06	31465	1278.79	1217.05	11320.3	1526.63	18106.1	1319.19	6983.97	2055.42	3675.27	1729.8	2486.83	1266.78	2603.25	1185.83	1685.29	999.109	2719.42	6751.88	3490.14	2911.03	527.838	9195.43	4211.43
462	202663	1172.57	857.198	1156.82	1062.19	692.742	769.463	731.102	731.102	754.846	1056.85	923.309	911.67	631.655	520.01	284.473	478.713	570.376	638.005	628.054	612.145	525.52	601.302	565.627	564.149	1250.31	1819.49	892.729	1320.84	1318.13	1660.29	1404.94	1461.12	1616.23	1702.95	506.648	1275.28	1130.39	538.965	546.619	738.657	919.453	488.101	682.805	696.787	503.549	901.186	685.906	696.88
463	202649	741.115	811.084	809.963	787.387	938.183	959.284	948.734	948.734	1190.48	592.433	856.884	879.932	707.454	1115.98	21.3582	614.93	433.602	432.421	483.019	449.681	492.077	424.948	456.55	457.858	874.567	480.62	829.202	728.129	664.365	1263.91	755.235	894.504	1453.73	1127.69	470.673	1017.36	561.727	457.858	433.114	484.233	391.45	362.589	391.729	381.923	536.629	440.937	287.223	421.597
464	202573	3170.79	3358.1	3239.3	3256.06	2163.29	2360.09	2111.69	2211.69	1351.96	1881.5	1647.34	1626.93	2577.15	2026.08	2115.18	2239.47	2694.74	1099.92	3680.49	2491.72	2176.13	1674.3	1910.54	1920.32	5046.58	3057.51	4192.82	4098.97	6078.23	2935.42	5616.44	4876.7	4159.15	30064.1	1304.09	11842.5	3291.77	2208.18	1132.07	2210.67	45610.8	3176.14	2510.87	17099.3	4204.82	2487.92	5937.37	4210.04
465	202572	7838.25	7633.05	7685.93	7719.08	7735.33	7151.9	7443.62	7443.62	3669.08	2980.03	3284.72	3311.28	4640.56	3418.87	7714.82	5258.08	1801.34	2406.43	238.526	1482.1	2883.19	1523.44	2163.55	2190.06	12425.3	5829.66	7683.49	8646.16	7431.7	15492.3	13449.1	12124.4	3636.51	44436.5	2158.5	16743.8	8506.81	9515.6	1621.94	6548.12	71171.1	7255.28	4931.98	27786.1	1970.09	3839.7	10275.7	5361.84
466	202570	5533.83	6552.19	6350.57	6145.53	5119.19	5402.06	4960.62	5160.62	8363.4	2628.74	5164.55	5385.56	5286.25	3050.03	9476.27	5937.51	5307.99	3740.85	7472.63	5507.16	6736.21	6518.7	6621.1	6625.34	4709.7	3838.52	5831.16	4793.13	8523.66	4449.87	2922	5298.51	2099.34	4163.78	4445.91	3569.68	7214.61	3492.8	5164.51	5290.64	188825	4410.34	7532.62	66922.6	3017.62	6572.22	31581.7	13723.8
467	202402	3381.69	3158.41	3942.24	3494.11	6090.44	6409.76	6250.1	6250.1	9144.53	8026.13	8520.68	8563.78	6002.13	3551.27	8958.76	6170.72	3707.44	3370.04	3485.2	3520.89	5004.38	4376.97	4672.33	4684.56	3452.92	9994.31	8786.86	7411.36	10587.4	8753.9	10240.2	9860.51	7545.32	5063.19	1990.62	4866.38	6625.14	5677.44	3518.67	5273.75	5830.79	1666.52	6730.12	4742.48	2209	5542.29	6668.29	4806.53
468	202293	2302.95	2891.83	3038.75	2744.51	1509.86	1576.88	1693.37	1593.37	1982.88	1116.39	1499.55	1532.94	1827.59	1522.65	2292.26	1880.83	4845.29	1892.76	7821.64	4853.23	2152.24	1948.39	2044.35	2048.33	1282.7	20947.7	1869.05	8033.15	1229.78	1821.08	1853.46	1634.77	1444.94	2374.08	962.332	1593.79	1169.69	1213.98	624.281	1002.65	1147.04	1126.12	1120.78	1131.31	922.561	4476.96	1005.28	2134.94
469	201887	599.291	617.278	624.825	613.798	938.183	943.183	940.683	940.683	630.916	657.929	645.984	644.943	642.885	1092.33	206.418	647.213	835.194	681.17	1022.66	846.342	652.122	507.813	575.747	578.561	1509.44	566.445	498.19	858.024	876.396	904.931	570.549	783.959	764.195	1013.55	839.417	872.388	503.936	648.851	483.892	545.56	568.969	658.937	617.517	615.141	742.46	704.856	538.007	661.774
470	201862	544.281	656.646	577.167	592.698	801.859	794.707	648.283	748.283	709.781	732.355	722.373	721.503	272.314	304.978	434.294	337.195	436.512	423.257	461.251	440.34	339.199	235.846	284.5	286.515	1334.52	418.397	1043.19	932.037	1565.5	732.919	1032.26	1110.23	478.72	1460.98	506.648	815.448	432.275	319.193	415.192	388.887	619.038	627.559	500.542	582.38	1308.49	514.963	310.801	711.419
471	201829	1667.46	1694.99	1972.42	1778.29	1847.39	1921.44	2034.42	1934.42	2050.48	1705.85	1858.24	1871.52	1684.41	3191.89	260.884	1712.39	1481.23	1663.26	1113.12	1419.21	1187.2	973.131	1073.9	1078.08	2131.35	2621.95	1695.18	2149.5	2933.1	2939.16	2212.94	2695.06	2600.02	3182.19	1220.15	2334.12	2020.37	1368.34	911.032	1433.25	1251.73	1018.04	726.331	998.7	1367.3	759.571	1247.49	1124.79
472	201060	3638.61	3228.24	4449.14	3772	2922.55	3004.48	2963.51	2963.51	2553.71	4670.99	3734.75	3653.15	3660.79	3934.3	3940.46	3845.18	5404.02	4544.86	4736.39	4895.09	8444.15	8333.23	8385.45	8387.61	2889.31	4467.19	7686.83	5014.44	4671.76	5665.17	3908.09	4748.34	3122.66	6209.14	2140.51	3824.11	4195.61	3780.6	4104.12	4026.78	3944.09	2046.54	5405.31	3798.65	2605.96	3086.56	3907.52	3200.01
473	201042	3577.78	3432.98	3136.44	3382.4	2601.15	3078.54	2539.85	2739.85	2902.97	2658.51	2766.61	2776.03	3304.26	1234.2	3671.23	2736.56	3637.6	3171.35	4296.71	3701.89	4089.5	3777.79	3924.53	3930.61	4269.18	2589.77	2704.94	3187.96	2311.14	3380.4	1883.14	2524.89	5019.97	2520.18	2806.05	3448.73	1241.35	2179.41	2774.91	2065.22	944.488	1987.27	1836.23	1589.33	1609.89	3105.87	827.374	1847.71
474	201009	1425.64	1874.75	2451	1917.13	1772.97	1882.63	1827.8	1827.8	1397.03	1628.45	1526.12	1517.2	2599.61	2165.75	1850.27	2205.21	1507.42	1032.92	1761.19	1433.84	1688.83	1281.22	1473.1	1481.05	1444.66	660.852	2400.67	1502.06	1067.22	1278.87	3100.09	1815.4	1115.55	1862.74	704.511	1227.6	577.908	907.867	716.878	734.218	744.211	951.797	924.915	873.641	731.433	1058.89	758.783	849.703
475	201005	26727.2	24108.3	14600.3	21811.9	16065.2	18355.4	17210.3	17210.3	26498.5	34069.4	30721.6	30429.8	18351.7	18709.3	14652.8	17237.9	26833.9	23120.7	41870.6	30608.4	16854.8	25955.8	21671.5	21494.1	4100.75	41524.2	19743.7	21789.6	79974.7	1492.01	15154.2	32207	18323.1	68163.6	7347.9	31278.2	37409.2	16566.6	13832.7	22602.8	42649.9	20270.1	46142.4	36354.1	18815.1	15249.4	497.282	11520.6
476	200972	3003.12	3030.45	3457.29	3163.62	3428.59	3331.21	3379.9	3379.9	2583.75	4176.8	3472.37	3410.98	4090.32	1995.52	7568.77	4551.54	7752.46	1797.84	12784.7	7444.99	4746.4	4421.59	4574.49	4580.83	1898.13	3302.11	3564.23	2921.49	3208.74	2123.97	1579.73	2304.15	3100.7	3935.5	3837.33	3624.51	2353.24	1844.51	4172.82	2790.19	2856.22	3978.03	2151.79	2995.35	10129.8	4206.61	2801.5	5712.63
477	200971	497.708	569.309	420.66	495.892	406.138	402.529	404.334	404.334	368.035	526.938	456.673	450.548	437.948	510.702	218.939	389.196	672.229	619.753	775.887	689.29	346.365	365.455	356.469	356.096	796.828	304.678	538.312	546.606	614.891	501.077	550.761	555.576	57.095	662.004	500.652	406.584	342.122	350.589	400.257	364.322	348.209	383.508	655.602	462.44	668.949	450.593	994.564	704.702
478	200961	5758.48	5158.03	6065.39	5660.63	5564.07	5408.5	5486.28	5486.28	931.353	2616.83	1871.53	1806.57	1970.76	2340.72	7281.98	3864.49	1882.82	1761.61	1932.72	1859.05	2149.85	1803.9	1966.76	1973.51	3180.83	1180.09	4323.22	2894.71	7746.21	10556.3	19913.1	12738.5	13193.3	6661.13	665.538	6840	4803.57	3932.35	4077.24	4271.05	6397.48	3095.96	1847.11	3780.18	7240.82	5828.74	2720.05	5263.2
479	200914	956.048	954.239	1120.45	1010.25	850.045	817.076	983.56	883.56	1408.3	669.837	996.376	1024.84	873.088	974.117	968.014	938.406	1402.66	1686.18	616.01	1234.95	960.268	847.772	900.73	902.923	1250.31	688.745	1059.91	999.653	1219.18	1207.82	765.129	1064.04	979.399	693.963	836.419	836.594	621.829	701.177	1132.07	818.359	562.141	1495.68	949.398	1002.41	1473.89	730.604	668.758	957.752
480	200906	922.306	831.32	948.581	900.736	737.534	746.403	741.968	741.968	1130.39	893.116	998.037	1007.18	606.389	1465.9	250.429	774.241	966.147	861.84	782.548	870.178	991.321	539.684	752.295	761.1	971.741	682.308	812.484	822.178	1537.23	1136.77	794.811	1156.27	1256.09	1123.12	953.338	1110.85	681.932	633.153	782.591	699.225	614.486	1195.85	794.339	868.224	1080.61	817.504	598.024	832.046
481	200902	1211.41	1163.12	1281.04	1218.52	797.02	875.731	836.376	836.376	1092.84	705.561	876.811	891.737	626.04	760.329	622.451	669.607	928.316	882.594	775.266	862.058	1051.04	601.302	813.018	821.786	1127.22	1988.99	1474.51	1530.24	2583.25	871.276	1362.06	1605.53	1062.85	1155.08	1388.04	1201.99	522.429	656.7	1039.47	739.534	1199.39	868.123	734.492	934	738.784	743.478	808.083	763.449
482	200900	579.253	688.044	587.92	618.405	452.464	469.981	311.223	411.223	747.335	765.102	757.246	756.561	659.729	524.888	2882.18	1355.6	1286.26	686.753	1284.25	1085.75	1488.18	917.888	1186.35	1197.47	816.262	1195.11	769.018	926.797	1222.71	744.137	573.847	846.899	579.734	1269.22	1295.1	1048.02	2984.32	1360.49	830.383	1725.07	2644.57	2719.42	761.695	2041.89	1139.42	1577.08	8663.85	3793.45
483	200633	624.598	740.748	519.457	628.268	553.999	595.398	574.698	574.698	664.715	657.929	660.93	661.191	772.023	784.968	384.653	647.215	421.962	459.337	445.656	442.318	661.677	529.06	591.49	594.076	693.175	1770.14	1019.78	1161.03	936.472	1649.07	867.366	1150.97	777.37	2360.39	431.7	1189.82	1165.06	965.427	373.374	834.621	1508.9	589.208	301.958	800.023	481.496	457.03	636.606	525.044
484	200610	3081.85	3054.04	3522.11	3219.33	2439.57	3274.98	2857.27	2857.27	2253.27	2914.53	2622.13	2596.65	5856.14	1811.1	4951.38	4206.21	3151.62	2550.44	2971.99	2891.35	4125.33	3949.89	4032.48	4035.9	4230.31	4387.8	8078.03	5565.38	4643.49	5668.9	6754.24	5688.88	1458.12	7482.93	4385.95	4442.33	3222.42	5154.18	4602.95	4326.51	6666.04	2775.2	4624.58	4688.61	2561.85	5519.76	6393.93	4825.18
485	200585	2526.13	2828.09	2294.56	2549.59	496.371	543.874	520.122	520.122	852.488	4340.54	2798.16	2663.73	1282.96	983.574	2625.06	1630.53	2630.71	658.837	3191.98	2160.51	1070.15	1421.45	1256.07	1249.22	1606.61	890.434	377.822	958.289	1933.02	430.029	557.357	973.468	1392.24	853.757	530.631	925.543	1315.32	1276.77	585.45	1059.18	1804.77	2593.91	497.822	1632.17	1966.42	1393.62	1127.46	1495.83
486	200556	786.815	739.92	685.432	737.389	633.904	734.213	684.059	684.059	525.764	223.279	357.035	368.692	547.434	472.872	734.133	584.813	334.131	329.919	249.899	304.65	250.816	212.474	230.524	231.271	1664.92	437.707	1140.15	1080.93	657.297	1951.96	1569.83	1393.03	527.031	2191.46	326.773	1015.09	811.383	1679.69	328.569	939.879	7669.7	1011.07	457.017	3045.93	452.092	646.923	745.923	614.979
487	200509	14993.1	10561.3	10220.8	11925.1	11466.9	10109.6	9288.24	10288.2	13388.2	10482.2	11767.2	11879.2	10634.3	11254.4	11381.4	11090	9664.38	9452.63	9431	9516	10725.4	8309.86	9446.98	9494.07	25744.7	16401.1	14815.3	18987	17121.5	22922.4	15899.5	18647.8	13979.5	11500.6	7195	10891.7	12898.9	13659.9	7733.32	11430.7	9975.16	8970.6	5715.43	8220.4	7843.61	8149.3	11737.6	9243.49
488	200491	1788.37	2222.25	2164.99	2058.54	2182.74	2625.98	2404.36	2404.36	3316.07	1208.68	2140.55	2221.77	2111.13	3915.38	1379.6	2468.7	1748.96	1574.51	1803.04	1708.84	1249.3	1268.47	1259.45	1259.07	1561.26	5887.59	2507.67	3318.84	5760.18	7635.82	1794.1	5063.37	5775.38	5373.65	1265.12	4138.05	4112.4	3974.21	1039.47	3042.03	3823.47	892.528	1360.17	2025.39	929.913	3765.67	1824.08	2173.22
489	200490	776.086	775.778	843.824	798.563	893.067	862.85	877.958	877.958	1333.19	991.358	1142.51	1155.69	1058.37	1551.02	184.396	931.263	873.025	966.922	607.77	815.906	723.784	650.171	684.825	686.26	1010.61	1574.89	1775.43	1453.64	1406.47	2643.74	1480.79	1843.67	1589.88	981.593	1088.24	1219.9	952.393	617.455	925.967	831.938	878.487	2454.45	1082.7	1471.88	764.513	878.656	1157.47	933.545
490	200489	3315.24	4053.09	3162.89	3510.41	4364.36	4577.45	4470.9	4470.9	5253.88	4447.72	4804.19	4835.26	4702.32	5159.03	3557.85	4473.07	4824.92	5142.28	4390.75	4785.98	3306	3066	3178.98	3183.66	4411.7	5278.23	7536.37	5742.1	7057.11	8069.59	6378.27	7168.32	6302.41	6049.35	3687.44	5346.4	5358.37	4437.3	3605.3	4466.99	4214.92	4354.56	2372.14	3647.21	3624.09	3125.18	3851.79	3533.69
491	200486	2668.5	2642.76	1585.11	2298.79	2264.5	2536.68	2400.59	2400.59	2865.41	2491.79	2657	2671.4	2849.47	2161.03	3842.1	2950.86	5034.44	2774.93	5655.28	4488.22	9050.88	7421.72	8188.66	8220.42	3809.22	3265.64	3788.25	3621.04	3070.92	2969.07	3162.75	3067.58	3873.68	4296.18	3054.88	3741.58	3102.21	2812.56	3981.66	3298.81	4494.85	3333.03	7663.2	5163.69	4116.61	6958.44	5155.01	5410.02
492	200472	2366.59	2842.36	1140.49	2116.48	2867.16	2798.15	2832.65	2832.65	3117.03	3587.35	3379.38	3361.25	3556.92	4459.18	1853.65	3289.92	1868.27	1842.51	2478.41	2063.06	1624.33	1714.67	1672.14	1670.38	2507.09	4419.98	7188.64	4705.24	4622.28	3627.2	9287.08	5845.52	3513.54	3200.45	2089.55	2934.51	4184.06	4152.12	2234.27	3523.48	2985.95	1534.03	1528.83	2016.27	1940.69	1902.15	934.547	1592.46
493	200468	1715.26	1434.83	1597.1	1582.4	1555.95	1378.26	1467.1	1467.1	1870.22	1860.66	1864.88	1865.25	808.519	756.994	721.427	762.313	931.226	789.756	661.354	794.112	965.045	801.027	878.24	881.437	1023.57	1132.89	5185.85	2447.44	1625.57	6155.02	5580.17	4453.59	1800.69	2835.2	1286.11	1974	1329.19	1198.28	1221.68	1249.72	1046.9	969.23	614.797	876.976	621.167	836.816	613.028	690.337
494	200463	5334.19	5010.57	3454.66	4599.81	2728.83	2938.35	2833.59	2833.59	5524.27	7481.33	6615.94	6540.52	4222.26	7149.83	1168.55	4180.21	10746.9	6794.95	7397.1	8312.99	7053.91	4113.5	5497.71	5555.04	6685.58	4100.29	6640.3	5808.72	6428.08	4390.04	6971.91	5930.01	3162.18	8943.91	935.35	4347.15	6095.78	5326.85	2455.31	4625.98	4162.57	5187.82	1175.19	3508.53	5682.39	4277.42	2409.24	4123.02
495	200457	2474.48	2700.51	2498.43	2557.8	2703.9	2820.41	2762.15	2762.15	2733.97	2593.01	2655.34	2660.78	3472.7	4392.98	2863.85	3576.51	2523.04	3523.1	1888.61	2644.92	2180.91	1931.39	2048.85	2053.72	4411.7	6666.45	6008.37	5695.51	6883.95	7796.61	4943.66	6541.41	5784.16	6473.95	2350.37	4869.49	5522.49	5923.38	2664.39	4703.42	4833.96	3971.05	2516.31	3773.77	2940.44	3347.26	3744.62	3344.1
496	200450	773.629	737.425	869.765	793.606	1020.83	895.398	808.115	908.115	1216.77	1068.76	1134.21	1139.91	1297	1830.02	2494.41	1873.81	1824.62	1172.51	2386.31	1794.48	1194.36	1017.75	1100.89	1104.34	803.306	3881.43	909.447	1864.73	1247.45	2322.16	1751.22	1773.61	755.411	4999.27	9065.7	4940.13	1770.71	2475.05	10200.6	4815.44	6725.21	1237.69	6724.68	4895.86	3701.27	6092.66	7969.37	5921.1
497	200448	475.212	501.656	411.673	462.847	448.51	505.404	476.957	476.957	416.855	384.04	398.551	399.815	527.783	491.887	401.534	473.734	401.591	314.67	390.441	368.901	523.131	344.208	428.437	431.925	757.958	429.125	484.815	557.299	5961.61	6783.24	395.756	4380.2	2876.71	11007.5	1313.09	5065.78	307.447	355.821	439.087	367.452	3789.33	512.506	995.644	1765.83	532.954	395.878	523.003	483.945
498	200447	1414.39	1617.83	1067.49	1366.57	922.043	927.427	924.735	924.735	1423.32	1235.48	1318.54	1325.78	1224.01	1130.16	423.932	926.034	530.431	577.589	561.343	556.454	933.992	705.414	813.018	817.475	1962.92	3272.08	2758.43	2664.47	5325.52	6764.54	2859.34	4983.13	2643.94	1798.83	542.623	1661.8	1759.15	2621.57	612.333	1664.35	4681.47	648.477	685.526	2005.16	374.905	1297.06	720.201	797.39
499	200426	5770.03	6045.2	5188.26	5667.83	7469.64	7384	7426.82	7426.82	6714.75	8014.22	7439.61	7389.53	7504.06	7518.67	5698.31	6907.01	6530.22	8296.87	4096.81	6307.97	6074.53	5449.96	5743.98	5756.16	9114.93	10110.2	13588.2	10937.8	11188.2	10455.3	10441.4	10695	11129.1	15874.4	5030.51	10678	9812.88	9400.48	6819.3	8677.56	12107.7	9036.85	4319.9	8488.13	9585.82	4911.46	5459.38	6652.22
500	200420	3301.18	3580.78	3644.52	3508.83	4492.45	4230.35	4211.4	4311.4	4878.34	4673.97	4764.34	4772.22	4688.28	6511.45	1828.63	4342.79	4484.44	5611.28	2803.02	4299.58	4027.39	3881.9	3950.39	3953.23	5649.05	7479.64	9963.79	7697.5	8481.25	9991.63	10408.4	9627.09	6535.18	10067	3687.44	6763.22	8460.58	6004.48	5176.45	6547.17	5940.03	5139.01	4374.31	5151.12	4814.96	3797.86	6316.76	4976.53
501	200411	2567.27	2395.02	1629.65	2197.31	3146.5	3262.38	3504.44	3304.44	2895.46	3155.68	3040.61	3030.58	1965.15	2572.42	1857.15	2131.58	5823.07	3003.85	5353.37	4726.76	2417.39	2638.93	2534.64	2530.32	4884.62	2454.59	2704.94	3348.05	1834.07	1858.47	4541.3	2744.62	3012.86	1305.75	2179.49	2166.03	2177.56	2456.74	6460.86	3698.38	780.625	2186	1738.3	1568.31	6002.16	2851.61	1721.2	3524.99
502	200404	1563.42	1723.15	1102.08	1462.88	2260.23	2185.5	2222.86	2222.86	3789.25	1795.16	2676.93	2753.78	5474.34	2586.61	9659.53	5906.83	8791.36	3573.35	14896.9	9087.2	5639.78	5120.63	5365.02	5375.14	1347.48	3274.22	4146.01	2922.57	2448.96	1903.35	1975.48	2109.26	3043.6	1666.42	3447.61	2719.21	2940.4	7074.56	4220.62	4745.19	7016.52	3810.68	5900.42	5575.87	2484.67	4740.88	6376.78	4534.11
503	200394	33323.9	3565.04	58871.7	31920.2	32354.9	37735.6	30545.2	33545.2	36687	44712.3	41163.6	40854.3	41515.2	8875.81	20369.4	23586.8	15021.8	2233.34	33417.5	16890.9	29512.7	22558.4	25832.2	25967.7	48729.6	121238	72077	80681.7	139941	173941	95064	136315	48271.6	161712	15748.1	75243.8	28960.1	68414.5	13701.3	37025.3	105969	22898.9	2285.09	43717.8	2319.27	24129.3	6333.91	10927.5
504	200391	849.196	835.968	1010.92	898.694	1640.37	1825.01	1882.69	1782.69	2309.6	1539.14	1879.83	1909.52	3910.65	2681.18	4235.53	3609.12	7310.13	2211.01	11845	7122.04	4593.52	3939.27	4247.26	4260.02	1645.48	3473.76	2801.9	2640.38	2215.73	661.871	2424.01	1767.2	2758.13	1725.78	3981.23	2821.71	2908.04	5020.74	4110.1	4012.96	5594.1	3082.01	7616.95	5431.02	2837.52	3456.69	7476.37	4590.2
505	199794	2004.89	2078.19	1687.09	1923.39	1138.83	1098.1	1118.47	1118.47	2501.13	729.378	1512.83	1581.11	1535.62	529.617	669.621	911.62	1134.93	167.501	2269.17	1190.53	1860.82	2003.63	1936.4	1933.62	829.219	1375.34	675.398	959.987	2106.18	1065.72	870.664	1347.52	873.993	1264.66	1891.69	1343.45	501.624	973.276	1039.47	838.124	2876.71	1617.71	1526.11	2006.84	143.346	936.59	1776.92	952.287
506	199777	11461.3	15906.6	9828.74	12398.9	10858.7	9483.59	10171.1	10171.1	16152.2	5275.34	10085	10504.2	9182.86	6137.88	9358.05	8226.26	10359.9	5873.7	13292.9	9842.17	13630.1	12064.3	12801.4	12831.9	2876.35	9906.34	5831.16	6204.62	9520.21	9636.39	7568.84	8908.48	7211.54	5026.67	9356.5	7198.24	7760.15	8979.25	9301.49	8680.3	14242.4	8475.53	16254	12990.7	5936	10791.7	14288.3	10338.7
507	199553	3672.35	3357.63	4919.71	3983.23	4847.33	5189.29	5018.31	5018.31	4698.07	5388.46	5083.18	5056.57	5592.25	4520.66	7559.92	5890.94	5668.84	4745.86	5917.02	5443.91	4500.36	3684.3	4068.47	4084.37	7579.58	3608.94	5851.22	5679.91	4823.71	6693.5	6259.55	5925.59	3838.54	6519.6	2737.1	4365.08	3465.14	3411.7	2762.97	3213.27	3953.19	3197.06	4292.7	3814.32	2462.61	2726.09	2857.23	2681.98
508	199463	1484.17	1599.8	1454.83	1512.93	4680.56	4726.83	4703.69	4703.69	1175.46	869.299	1004.68	1016.48	4014.52	1087.61	2729	2610.37	919.586	1245.09	611.982	925.552	1031.93	756.408	886.111	891.483	2863.4	1109.29	1564.78	1845.82	1021.28	953.543	1213.65	1062.83	1124.33	1205.3	851.409	1060.35	728.165	787.516	866.227	793.969	753.314	756.557	783.458	764.443	2778.71	601.864	643.037	1341.2
509	199338	756.403	875.58	892.213	841.398	1256.83	1429.78	1343.31	1343.31	1498.43	967.542	1202.29	1222.75	1479.48	1882.03	636.237	1332.58	1143.66	2250.09	528.696	1307.48	1349.63	996.503	1162.74	1169.62	1781.53	1673.59	2805.24	2086.78	1487.75	2209.98	2539.44	2079.06	1589.88	1712.08	1361.05	1554.34	1773.02	1601.2	1544.27	1639.5	1169.8	1031.99	1830.79	1344.19	988.721	875.438	1806.93	1223.7
510	199337	1425.64	1638.14	1630.43	1564.74	1483.95	1387.06	1585.5	1485.5	2031.7	1958.9	1991.09	1993.9	2445.21	2132.65	2462.11	2346.66	2153.46	2238.93	1794.3	2062.23	2474.72	1920.77	2181.54	2192.34	1852.79	2130.6	2778.49	2253.96	2092.04	2251.11	2315.17	2219.44	2310.15	1776	1337.07	1807.74	1701.36	1543.64	1684.66	1643.22	1720.56	1558.44	1746.46	1675.15	1705.45	1522.36	2107.02	1778.28
511	199317	2820.34	2060.51	1654.75	2178.53	1012.6	1078.78	1045.69	1045.69	1524.71	1610.59	1572.61	1569.3	2012.87	1101.79	2946.63	2020.43	1917.74	1691.76	2353.16	1987.55	1356.8	1580.81	1475.35	1470.99	5402.88	2649.84	1701.87	3251.53	2357.08	4154.45	1200.46	2570.67	2266.23	3104.57	1421.01	2263.94	2515.06	2511.68	1986.35	2337.69	2027.8	2464.91	1020.13	1837.61	2764.01	1532.02	1909.82	2068.61
512	199259	2935.63	3494.44	3896.85	3442.31	1048.27	1294.53	1171.4	1171.4	2313.36	1732.64	1989.43	2011.81	1833.2	1394.97	1282.55	1503.58	1615.1	1127.84	2150.39	1631.11	1058.21	1319.46	1196.48	1191.38	1548.31	3499.51	2116.47	2388.1	1410.01	1802.38	1869.95	1694.11	2560.49	1771.43	704.511	1678.81	2191.43	1716.31	1365.05	1757.6	3884.92	1938.46	1131.66	2318.35	871.104	2262.62	1423.25	1518.99
513	199246	9391.77	10237.9	14026.7	11218.8	11508.1	10049.9	10779	10779	15787.9	14682.8	15171.5	15214.1	15300.1	14413.1	11995.1	13902.8	10418.1	9045.05	13921.5	11128.2	9201.37	9633.58	9430.11	9421.69	12535.5	17679.9	15544.2	15253.2	16089.6	20974.2	13983.4	17015.7	14897.4	19006.4	9041.72	14315.2	12196.2	10208.9	7787.08	10064.1	12078.1	7004.25	5786.16	8289.49	7016.61	10157.7	10410.8	9195.01
514	199242	472.4	530.216	528.84	510.485	321.068	396.089	358.579	358.579	503.231	339.384	411.836	418.15	390.222	586.361	163.44	380.008	593.657	653.253	573.552	606.821	468.19	325.085	392.453	395.243	770.915	1652.13	471.441	964.829	2816.48	961.021	277.029	1351.51	540.207	3081.74	350.756	1324.24	1791.52	442.16	418.179	883.952	1078.76	397.454	451.576	642.598	330.799	370.13	662.328	454.419
515	199239	3070.6	3252.14	3280.24	3200.99	3610.68	3824.6	4017.64	3817.64	3458.77	4096.42	3814.46	3789.89	3613.07	6799.9	478.692	3630.55	6303.24	4209.85	7219.02	5910.7	3728.8	3694.92	3710.87	3711.53	5584.27	7275.81	7048.21	6636.1	10665.2	9763.53	6797.12	9075.27	9987.23	10254.2	5453.21	8564.89	5365.3	3869.56	4865.81	4700.22	5921.83	4720.64	1161.58	3934.68	3488.09	3929.81	4466.96	3961.62
516	199231	5370.74	5795.26	4432.04	5199.35	3042.17	2790.45	2916.31	2916.31	12599.6	4001.16	7803.29	8134.67	1437.37	1655.8	348.355	1147.17	902.125	1440.51	6279.18	2873.94	9289.75	7496.09	8340.47	8375.44	2960.57	7709.22	7492.91	6054.23	5816.73	10556.3	11823.2	9398.74	3961.52	7953.18	2098.54	4671.08	7136.01	5737.62	2356.73	5076.79	5254.99	3625.89	6335.67	5072.19	4373.9	6507.85	2107.02	4329.59
517	199223	4625.59	5579.4	5681.27	5295.42	4670.97	4587.73	4929.35	4729.35	4003.31	4891.3	4498.64	4464.42	6956.63	4246.39	8142.18	6448.4	6055.88	5499.61	4847.85	5467.78	7376.39	6104.38	6703.18	6727.98	6905.84	6290.97	8449.16	7215.32	5933.34	7138.48	8202.05	7091.29	4940.91	8085.58	5000.53	6009.01	4921.47	4105.03	5021.13	4682.54	4697.4	4051.24	5242.09	4663.58	3844.62	4187.3	4707.03	4246.31
518	199216	1481.88	1976.41	1887.02	1781.77	2008.74	2553.65	2281.19	2281.19	2471.09	2905.6	2713.46	2696.72	1319.46	2222.5	510.713	1350.89	902.125	817.095	804.535	841.252	859.941	771.281	813.018	814.747	2779.18	2555.44	5343	3559.21	4095.74	4980.86	5662.61	4913.07	2780.09	3666.13	1334.07	2593.43	2108.21	1682.3	1009.6	1600.04	1504.35	1425.95	837.865	1256.06	1216.6	1245.57	1048.15	1170.11
519	199215	421884	37107.1	679837	379609	47358.2	44021.5	54689.8	48689.8	141389	91592	113612	115531	94709	59591.3	120858	91719.4	56414.8	37754.7	71675.3	55281.6	67268.9	61254.2	64085.6	64202.9	58777.4	92118	67737.1	72877.5	76536.2	98031.7	79923	84830.3	70617.7	104798	26552.6	67322.6	68075.3	46510.5	29153	47913	45676.8	41185.3	29649	38837	13643.6	30804.5	40657.1	28368.4
520	199213	4268.47	4218.54	4988.99	4492	3842.08	4098.15	3970.11	3970.11	5569.34	3268.8	4286.08	4374.74	2332.91	6312.84	616.225	3087.33	2461.93	2546.01	2247.55	2418.5	1738.99	1699.79	1718.25	1719.01	3310.4	3866.41	5516.87	4231.23	6760.27	9019.39	5458.14	7079.27	6012.54	6058.48	2875	4982.01	4579.35	3518.97	2894.39	3664.24	3518.5	3796.73	2170.83	3162.02	2969.84	2462.17	2175.61	2535.87
521	199205	8739.41	9623.26	8620.55	8994.41	10440	14648.8	11044.4	12044.4	11176.2	9889.77	10458.6	10508.2	9839.78	13604.5	5248.64	9564.32	11605.4	10580.5	12586.4	11590.8	10687.2	10160.5	10408.4	10418.7	8978.89	8144.79	18459.8	11861.1	15107.2	14116.2	17594.7	15606	19210.3	11263.2	7884.52	12786	10871.6	8387.96	8886.29	9381.96	10043.4	9040.33	5557.65	8213.81	11412.6	5909.21	8097.98	8473.25
522	199203	12259.9	16883.2	18553.5	15898.9	17588.5	20011.8	21800.2	19800.2	29882.2	31038.7	30527.3	30482.7	21063.6	29199.9	5566.61	18610	47236.4	49932	38002.7	45057	35271.9	33356.3	34258.1	34295.4	18126.2	24099.6	27400.4	23208.8	21397.5	28045.4	21196.1	23546.3	21318.4	19330.5	21249.2	20632.7	19168.1	14586.1	21351	18368.4	17749.5	4992.58	43324.1	22022.1	12063.1	8519.43	25575.7	15386.1
523	199177	10600.9	13411.1	14842.1	12951.4	11070	18596.9	14833.4	14833.4	15389.9	11556.9	13251.8	13399.5	17675.1	10530.9	22761.5	16989.2	14140.1	11518.5	15136.6	13598.4	14750.4	11732.8	13153.4	13212.2	10404.1	20937	22060.8	17800.6	19358.5	23401.1	22650.5	21803.3	17255.9	17915.2	11754.8	15642	17801.9	13659.9	13196.5	14886.1	16215.6	11428.5	17687.6	15110.6	5230.3	13421.2	19831.3	12827.6
